# Supplementary material for: 3-[2-(9-Ethyl-9H-carbazol-3-yl)-6-methyl-3-quinol­yl]propan-1-ol
Source: Acta Crystallogr Sect E Struct Rep Online. 2008 Dec 17;65(Pt 1):o139–40. doi: 10.1107/S1600536808042153 (PMC2968056; doi:10.1107/S1600536808042153)
Supplement: Supplementary file 1 [file e-65-0o139-sup1.cif]

##############################################################################
###                                                                        ###
###        Electronic paper (Acta Crystallographica Section E)             ###
###                                                                        ###
##############################################################################
#                                                                            #
# This CIF contains the data in a paper accepted for publication in Acta     #
# Crystallographica Section E. It conforms to the requirements of Notes      #
# for Authors for Section E, and has been peer reviewed under the auspices   #
# of the IUCr Commission on Journals.                                        #
#                                                                            #
# Full details of the Crystallographic Information File format               #
# are given in the paper "The Crystallographic Information File (CIF):       #
# a New Standard Archive File for Crystallography" by S. R. Hall, F. H.      #
# Allen and I. D. Brown [Acta Cryst. (1991), A47, 655-685].                  #
#                                                                            #
# The current version of the core CIF dictionary is obtainable from          #
# ftp://ftp.iucr.org/pub/cif_core.dic. The current version number is 2.4.    #
#                                                                            #
# Software is freely available for graphical display of the structure(s) in  #
# this CIF.  For information consult the CIF home page http://www.iucr.org/  #
# cif/home.html                                                              #
#                                                                            #
# This file may be used for bona fide research purposes within the           #
# scientific community so long as proper attribution is given to the journal # 
# article from which it was obtained.                                        #
#                                                                            #
##############################################################################
                                             
data_global
_audit_creation_method     SHELXL-97
_journal_date_recd_electronic     2008-11-19
_journal_date_accepted     2008-12-11
_journal_name_full     'Acta Crystallographica, Section E'
_journal_year     2009
_journal_volume     65
_journal_issue      1
_journal_page_first     o139
_journal_page_last     o140
_journal_paper_category     QO
_journal_coeditor_code     CI2733
_publ_contact_author_name     'A. SubbiahPandi'
_publ_contact_author_address
;
  Department of Physics
  Presidency College
  Chennai- 600 005
  India
;
_publ_contact_author_email     'a_spandian@yahoo.com'
_publ_contact_author_fax     '044 091 2854 4894'
_publ_contact_author_phone     '044 091 22591061'
_publ_section_title
;
3-[2-(9-Ethyl-9<i>H</i>-carbazol-3-yl)-6-methyl-3-quinolyl]propan-1-ol
;
loop_
    _publ_author_name
    _publ_author_address
    'S. Murugavel'
;     Department of Physics
      Thanthai Periyar Government Institute of Technology
      Vellore 632 002
      India
;
    'S. Ranjith'
;    Department of Physics
     Presidency College (Autonomous)
     Chennai 600 005
     India
;
    'A. SubbiahPandi'
;    Department of Physics
     Presidency College (Autonomous)
     Chennai 600 005
     India
;
    'G. Periyasami'
;    Department of Organic Chemistry
     University of Madras
     Guindy Campus
     Chennai 600 025
     India
;
    'R. Raghunathan'
;    Department of Organic Chemistry
     University of Madras
     Guindy Campus
     Chennai 600 025
     India
;
data_I
_audit_creation_method     SHELXL-97
_chemical_name_systematic
;
3-[2-(9-Ethyl-9<i>H</i>-carbazol-3-yl)-6-methyl-3-quinolyl]propan-1-ol
;
_chemical_name_common     carbazole
_chemical_formula_moiety     'C27 H26 N2 O'
_chemical_formula_sum     'C27 H26 N2 O'
_chemical_formula_iupac     'C27 H26 N2 O'
_chemical_formula_weight     394.50
_chemical_melting_point     ?
_symmetry_cell_setting     'Monoclinic'
_symmetry_space_group_name_H-M     'P 21/c'
_symmetry_space_group_name_Hall     '-P 2ybc'
loop_
    _symmetry_equiv_pos_as_xyz
    'x, y, z'
    '-x, y+1/2, -z+1/2'
    '-x, -y, -z'
    'x, -y-1/2, z-1/2'
_cell_length_a     13.6417(5)
_cell_length_b     9.8599(3)
_cell_length_c     16.3208(5)
_cell_angle_alpha     90.00
_cell_angle_beta     109.658(2)
_cell_angle_gamma     90.00
_cell_volume     2067.30(12)
_cell_formula_units_Z     4
_cell_measurement_reflns_used     6459
_cell_measurement_theta_min     1.6
_cell_measurement_theta_max     30.8
_cell_measurement_temperature     293(2)
_exptl_crystal_description     Block
_exptl_crystal_colour     Colourless
_exptl_crystal_size_max     0.21
_exptl_crystal_size_mid     0.19
_exptl_crystal_size_min     0.17
_exptl_crystal_density_diffrn     1.268
_exptl_crystal_density_meas     ?
_exptl_crystal_density_method     'not measured'
_exptl_crystal_F_000     840
_exptl_absorpt_coefficient_mu     0.077
_exptl_absorpt_correction_type     multi-scan
_exptl_absorpt_process_details     '(SADABS; Sheldrick, 1996)'
_exptl_absorpt_correction_T_min     0.984
_exptl_absorpt_correction_T_max     0.987
_exptl_special_details
;
;
_diffrn_ambient_temperature     293(2)
_diffrn_radiation_type     MoK\a
_diffrn_radiation_wavelength     0.71073
_diffrn_radiation_source     'fine-focus sealed tube'
_diffrn_radiation_monochromator     graphite
_diffrn_measurement_device_type     'Bruker APEXII CCD area-detector'
_diffrn_measurement_method     \w
_diffrn_detector_area_resol_mean     ?
_diffrn_reflns_number     27360
_diffrn_reflns_av_R_equivalents     0.0329
_diffrn_reflns_av_sigmaI/netI     0.0318
_diffrn_reflns_theta_min     1.59
_diffrn_reflns_theta_max     30.83
_diffrn_reflns_theta_full     25.00
_diffrn_measured_fraction_theta_max     0.995
_diffrn_measured_fraction_theta_full     1.000
_diffrn_reflns_limit_h_min     -19
_diffrn_reflns_limit_h_max     19
_diffrn_reflns_limit_k_min     -14
_diffrn_reflns_limit_k_max     13
_diffrn_reflns_limit_l_min     -23
_diffrn_reflns_limit_l_max     23
_diffrn_standards_number     0
_diffrn_standards_interval_count     .
_diffrn_standards_interval_time     .
_diffrn_standards_decay_%     ?
_refine_special_details
;
Refinement of <i>F</i>^2^ against ALL reflections. The weighted <i>R</i>-factor
<i>wR</i> and goodness of fit <i>S</i> are based on <i>F</i>^2^, conventional
<i>R</i>-factors <i>R</i> are based on <i>F</i>, with <i>F</i> set to zero for
negative <i>F</i>^2^. The threshold expression of <i>F</i>^2^ >
\s(<i>F</i>^2^) is used only for calculating <i>R</i>-factors(gt) <i>etc</i>.
and is not relevant to the choice of reflections for refinement.
<i>R</i>-factors based on <i>F</i>^2^ are statistically about twice as large
as those based on <i>F</i>, and <i>R</i>- factors based on ALL data will be
even larger.
;
_reflns_number_total     6459
_reflns_number_gt     3912
_reflns_threshold_expression     I>2\s(I)
_refine_ls_structure_factor_coef     Fsqd
_refine_ls_matrix_type     full
_refine_ls_R_factor_all     0.1082
_refine_ls_R_factor_gt     0.0653
_refine_ls_wR_factor_gt     0.1863
_refine_ls_wR_factor_ref     0.2278
_refine_ls_goodness_of_fit_ref     1.017
_refine_ls_restrained_S_all     1.017
_refine_ls_number_reflns     6459
_refine_ls_number_parameters     316
_refine_ls_number_restraints     0
_refine_ls_hydrogen_treatment     mixed
_refine_ls_weighting_scheme     calc
_refine_ls_weighting_details
         'calc w=1/[\s^2^(Fo^2^)+(0.1233P)^2^+0.4813P] where P=(Fo^2^+2Fc^2^)/3'
_atom_sites_solution_hydrogens     geom
_atom_sites_solution_primary     direct
_atom_sites_solution_secondary     difmap
_refine_ls_shift/su_max     0.006
_refine_ls_shift/su_mean     0.000
_refine_diff_density_max     0.665
_refine_diff_density_min     -0.385
_refine_ls_extinction_method     none
_refine_ls_extinction_coef     ?
loop_
    _atom_type_symbol
    _atom_type_description
    _atom_type_scat_dispersion_real
    _atom_type_scat_dispersion_imag
    _atom_type_scat_source
    'C' 'C' 0.0033 0.0016
                         'International Tables Vol C Tables 4.2.6.8 and 6.1.1.4'
    'H' 'H' 0.0000 0.0000
                         'International Tables Vol C Tables 4.2.6.8 and 6.1.1.4'
    'N' 'N' 0.0061 0.0033
                         'International Tables Vol C Tables 4.2.6.8 and 6.1.1.4'
    'O' 'O' 0.0106 0.0060
                         'International Tables Vol C Tables 4.2.6.8 and 6.1.1.4'
_computing_data_collection     'APEX2 (Bruker, 2004)'
_computing_cell_refinement     'SAINT (Bruker, 2004)'
_computing_data_reduction     'SAINT (Bruker, 2004)'
_computing_structure_solution     'SHELXS97 (Sheldrick, 2008)'
_computing_structure_refinement     'SHELXL97 (Sheldrick, 2008)'
_computing_molecular_graphics     'ORTEP-3 (Farrugia, 1997)'
_computing_publication_material
                            'SHELXL97 (Sheldrick, 2008) and PLATON (Spek, 2003)'
loop_
    _atom_site_type_symbol
    _atom_site_label
    _atom_site_fract_x
    _atom_site_fract_y
    _atom_site_fract_z
    _atom_site_U_iso_or_equiv
    _atom_site_adp_type
    _atom_site_calc_flag
    _atom_site_refinement_flags
    _atom_site_occupancy
    _atom_site_disorder_assembly
    _atom_site_disorder_group
    C C1 0.93457(15) 1.0043(2) 0.38448(12) 0.0457(4) Uani d . 1 . .
    C C2 1.02298(17) 1.0150(3) 0.36015(14) 0.0593(6) Uani d . 1 . .
    C C3 1.0529(2) 0.9032(3) 0.32531(16) 0.0702(7) Uani d . 1 . .
    C C4 0.9975(2) 0.7822(3) 0.31265(16) 0.0682(7) Uani d . 1 . .
    C C5 0.90952(18) 0.7707(2) 0.33655(14) 0.0545(5) Uani d . 1 . .
    C C6 0.87763(14) 0.8820(2) 0.37340(11) 0.0435(4) Uani d . 1 . .
    C C7 0.79523(13) 0.90547(18) 0.40869(11) 0.0392(4) Uani d . 1 . .
    C C8 0.71771(14) 0.82534(18) 0.42123(12) 0.0404(4) Uani d . 1 . .
    C C9 0.65428(13) 0.87827(17) 0.46436(12) 0.0393(4) Uani d . 1 . .
    C C10 0.66606(15) 1.01400(19) 0.49038(14) 0.0455(4) Uani d . 1 . .
    C C11 0.74047(15) 1.09668(19) 0.47741(14) 0.0471(4) Uani d . 1 . .
    C C12 0.80606(14) 1.04043(19) 0.43802(12) 0.0417(4) Uani d . 1 . .
    C C13 0.92173(18) 1.2385(2) 0.44090(15) 0.0562(5) Uani d . 1 . .
    H H13A 0.9950 1.2464 0.4479 0.067 Uiso calc R 1 . .
    H H13B 0.9135 1.2646 0.4955 0.067 Uiso calc R 1 . .
    C C14 0.8608(2) 1.3349(3) 0.37111(17) 0.0729(7) Uani d . 1 . .
    H H14A 0.8850 1.4257 0.3870 0.109 Uiso calc R 1 . .
    H H14B 0.7883 1.3291 0.3646 0.109 Uiso calc R 1 . .
    H H14C 0.8701 1.3114 0.3171 0.109 Uiso calc R 1 . .
    C C15 0.57097(13) 0.79261(17) 0.47778(11) 0.0369(4) Uani d . 1 . .
    C C16 0.57191(13) 0.75609(17) 0.56270(11) 0.0382(4) Uani d . 1 . .
    C C17 0.49310(14) 0.67525(18) 0.56791(11) 0.0391(4) Uani d . 1 . .
    C C18 0.41231(13) 0.63336(16) 0.49268(11) 0.0364(3) Uani d . 1 . .
    C C19 0.41835(13) 0.67418(17) 0.41187(11) 0.0385(4) Uani d . 1 . .
    C C20 0.33782(17) 0.6347(2) 0.33508(13) 0.0514(5) Uani d . 1 . .
    C C21 0.25614(17) 0.5612(2) 0.33960(15) 0.0555(5) Uani d . 1 . .
    C C22 0.24826(15) 0.52069(19) 0.42029(14) 0.0479(4) Uani d . 1 . .
    C C23 0.32661(15) 0.55485(18) 0.49506(13) 0.0437(4) Uani d . 1 . .
    C C24 0.15449(18) 0.4418(2) 0.42195(18) 0.0658(6) Uani d . 1 . .
    H H24A 0.1392 0.4643 0.4736 0.099 Uiso calc R 1 . .
    H H24B 0.1686 0.3464 0.4217 0.099 Uiso calc R 1 . .
    H H24C 0.0959 0.4643 0.3716 0.099 Uiso calc R 1 . .
    C C25 0.65808(16) 0.7989(2) 0.64488(13) 0.0507(5) Uani d . 1 . .
    H H25A 0.7222 0.8040 0.6317 0.061 Uiso calc R 1 . .
    H H25B 0.6669 0.7274 0.6876 0.061 Uiso calc R 1 . .
    C C26 0.6451(2) 0.9318(3) 0.68702(16) 0.0670(6) Uani d . 1 . .
    H H26A 0.7073 0.9479 0.7368 0.080 Uiso calc R 1 . .
    H H26B 0.6398 1.0046 0.6457 0.080 Uiso calc R 1 . .
    C C27 0.5535(2) 0.9385(3) 0.71641(16) 0.0662(6) Uani d . 1 . .
    H H27A 0.4904 0.9212 0.6677 0.079 Uiso calc R 1 . .
    H H27B 0.5594 0.8698 0.7604 0.079 Uiso calc R 1 . .
    N N1 0.89013(12) 1.09912(16) 0.42253(11) 0.0472(4) Uani d . 1 . .
    N N2 0.49803(12) 0.75259(15) 0.40562(9) 0.0403(3) Uani d . 1 . .
    O O1 0.5485(2) 1.0718(2) 0.75206(12) 0.0920(7) Uani d . 1 . .
    H H1 0.5430 1.1294 0.7145 0.138 Uiso calc R 1 . .
    H H5 0.8714(18) 0.687(3) 0.3262(15) 0.054(6) Uiso d . 1 . .
    H H8 0.7093(18) 0.729(2) 0.4023(15) 0.055(6) Uiso d . 1 . .
    H H11 0.7485(17) 1.189(3) 0.4958(14) 0.054(6) Uiso d . 1 . .
    H H23 0.3214(17) 0.525(2) 0.5550(15) 0.053(6) Uiso d . 1 . .
    H H2 1.061(2) 1.098(3) 0.3724(15) 0.058(7) Uiso d . 1 . .
    H H4 1.025(2) 0.702(3) 0.2924(18) 0.077(8) Uiso d . 1 . .
    H H10 0.621(2) 1.054(2) 0.5176(15) 0.062(7) Uiso d . 1 . .
    H H17 0.4891(16) 0.649(2) 0.6239(14) 0.046(5) Uiso d . 1 . .
    H H3 1.116(2) 0.910(3) 0.309(2) 0.090(9) Uiso d . 1 . .
    H H20 0.342(2) 0.653(3) 0.2771(19) 0.079(8) Uiso d . 1 . .
    H H21 0.196(2) 0.546(3) 0.2859(17) 0.073(8) Uiso d . 1 . .
loop_
    _atom_site_aniso_label
    _atom_site_aniso_U_11
    _atom_site_aniso_U_22
    _atom_site_aniso_U_33
    _atom_site_aniso_U_12
    _atom_site_aniso_U_13
    _atom_site_aniso_U_23
    C1 0.0384(9) 0.0591(11) 0.0381(9) 0.0007(8) 0.0111(7) 0.0064(8)
    C2 0.0450(11) 0.0906(17) 0.0447(10) -0.0091(11) 0.0181(9) 0.0069(11)
    C3 0.0557(14) 0.110(2) 0.0526(12) -0.0038(13) 0.0286(11) -0.0064(13)
    C4 0.0649(15) 0.0946(19) 0.0524(12) 0.0144(14) 0.0292(11) -0.0067(12)
    C5 0.0568(12) 0.0616(13) 0.0482(11) 0.0054(10) 0.0218(9) -0.0026(9)
    C6 0.0396(9) 0.0535(10) 0.0372(8) 0.0047(7) 0.0125(7) 0.0046(7)
    C7 0.0368(9) 0.0408(9) 0.0395(8) 0.0040(6) 0.0122(7) 0.0028(7)
    C8 0.0416(9) 0.0356(8) 0.0447(9) 0.0021(7) 0.0156(7) 0.0006(7)
    C9 0.0360(8) 0.0386(8) 0.0444(9) 0.0018(6) 0.0149(7) 0.0024(7)
    C10 0.0396(10) 0.0417(9) 0.0580(11) 0.0036(7) 0.0204(8) -0.0029(8)
    C11 0.0442(10) 0.0349(9) 0.0627(12) 0.0002(7) 0.0188(9) -0.0043(8)
    C12 0.0366(8) 0.0406(9) 0.0456(9) -0.0004(7) 0.0107(7) 0.0053(7)
    C13 0.0564(12) 0.0512(11) 0.0601(12) -0.0159(9) 0.0183(10) -0.0019(9)
    C14 0.0953(19) 0.0568(14) 0.0723(16) 0.0008(13) 0.0358(14) 0.0139(11)
    C15 0.0368(8) 0.0348(8) 0.0409(8) 0.0033(6) 0.0157(7) -0.0005(6)
    C16 0.0386(8) 0.0368(8) 0.0386(8) 0.0049(6) 0.0122(7) -0.0020(6)
    C17 0.0455(9) 0.0383(8) 0.0358(8) 0.0037(7) 0.0166(7) 0.0006(6)
    C18 0.0391(8) 0.0316(7) 0.0407(8) 0.0025(6) 0.0165(7) -0.0008(6)
    C19 0.0398(9) 0.0379(8) 0.0388(8) 0.0007(7) 0.0146(7) -0.0013(6)
    C20 0.0533(11) 0.0585(12) 0.0385(9) -0.0072(9) 0.0101(8) -0.0015(8)
    C21 0.0496(11) 0.0551(12) 0.0531(11) -0.0079(9) 0.0059(9) -0.0055(9)
    C22 0.0431(10) 0.0370(9) 0.0636(12) -0.0020(7) 0.0178(9) -0.0029(8)
    C23 0.0456(10) 0.0360(8) 0.0536(10) 0.0009(7) 0.0222(8) 0.0022(7)
    C24 0.0532(13) 0.0551(13) 0.0873(17) -0.0124(10) 0.0214(12) -0.0005(12)
    C25 0.0516(11) 0.0511(11) 0.0438(10) -0.0017(8) 0.0086(8) -0.0059(8)
    C26 0.0769(16) 0.0637(14) 0.0556(13) -0.0054(12) 0.0160(11) -0.0107(10)
    C27 0.0820(17) 0.0611(14) 0.0537(12) 0.0008(12) 0.0203(12) 0.0013(10)
    N1 0.0416(8) 0.0478(9) 0.0525(9) -0.0064(6) 0.0163(7) 0.0038(7)
    N2 0.0428(8) 0.0422(8) 0.0375(7) -0.0012(6) 0.0155(6) 0.0008(6)
    O1 0.161(2) 0.0715(12) 0.0560(10) 0.0272(13) 0.0528(12) -0.0011(8)
_geom_special_details
;
All e.s.d.'s (except the e.s.d. in the dihedral angle between two l.s. planes)
are estimated using the full covariance matrix. The cell e.s.d.'s are taken
into account individually in the estimation of e.s.d.'s in distances, angles
and torsion angles; correlations between e.s.d.'s in cell parameters are only
used when they are defined by crystal symmetry. An approximate (isotropic)
treatment of cell e.s.d.'s is used for estimating e.s.d.'s involving l.s.
planes.
;
loop_
    _geom_bond_atom_site_label_1
    _geom_bond_atom_site_label_2
    _geom_bond_site_symmetry_2
    _geom_bond_distance
    _geom_bond_publ_flag
    C1 N1 . 1.372(3) ?
    C1 C2 . 1.395(3) ?
    C1 C6 . 1.413(3) ?
    C2 C3 . 1.364(4) ?
    C2 H2 . 0.95(2) ?
    C3 C4 . 1.390(4) ?
    C3 H3 . 0.99(3) ?
    C4 C5 . 1.385(4) ?
    C4 H4 . 0.98(3) ?
    C5 C6 . 1.390(3) ?
    C5 H5 . 0.96(2) ?
    C6 C7 . 1.444(3) ?
    C7 C8 . 1.389(3) ?
    C7 C12 . 1.405(3) ?
    C8 C9 . 1.388(3) ?
    C8 H8 . 1.00(2) ?
    C9 C10 . 1.397(3) ?
    C9 C15 . 1.490(2) ?
    C10 C11 . 1.373(3) ?
    C10 H10 . 0.95(3) ?
    C11 C12 . 1.382(3) ?
    C11 H11 . 0.96(2) ?
    C12 N1 . 1.382(2) ?
    C13 N1 . 1.442(3) ?
    C13 C14 . 1.501(3) ?
    C13 H13A . 0.97 ?
    C13 H13B . 0.97 ?
    C14 H14A . 0.96 ?
    C14 H14B . 0.96 ?
    C14 H14C . 0.96 ?
    C15 N2 . 1.321(2) ?
    C15 C16 . 1.428(2) ?
    C16 C17 . 1.364(3) ?
    C16 C25 . 1.516(2) ?
    C17 C18 . 1.408(2) ?
    C17 H17 . 0.97(2) ?
    C18 C19 . 1.408(2) ?
    C18 C23 . 1.414(2) ?
    C19 N2 . 1.365(2) ?
    C19 C20 . 1.415(3) ?
    C20 C21 . 1.352(3) ?
    C20 H20 . 0.99(3) ?
    C21 C22 . 1.414(3) ?
    C21 H21 . 0.99(3) ?
    C22 C23 . 1.366(3) ?
    C22 C24 . 1.505(3) ?
    C23 H23 . 1.05(2) ?
    C24 H24A . 0.96 ?
    C24 H24B . 0.96 ?
    C24 H24C . 0.96 ?
    C25 C26 . 1.518(3) ?
    C25 H25A . 0.97 ?
    C25 H25B . 0.97 ?
    C26 C27 . 1.483(4) ?
    C26 H26A . 0.97 ?
    C26 H26B . 0.97 ?
    C27 O1 . 1.448(3) ?
    C27 H27A . 0.97 ?
    C27 H27B . 0.97 ?
    O1 H1 . 0.82 ?
loop_
    _geom_angle_atom_site_label_1
    _geom_angle_atom_site_label_2
    _geom_angle_atom_site_label_3
    _geom_angle_site_symmetry_1
    _geom_angle_site_symmetry_3
    _geom_angle
    _geom_angle_publ_flag
    N1 C1 C2 . . 129.3(2) ?
    N1 C1 C6 . . 109.41(17) ?
    C2 C1 C6 . . 121.3(2) ?
    C3 C2 C1 . . 117.8(2) ?
    C3 C2 H2 . . 123.9(15) ?
    C1 C2 H2 . . 118.2(15) ?
    C2 C3 C4 . . 122.1(2) ?
    C2 C3 H3 . . 118.3(19) ?
    C4 C3 H3 . . 119.6(19) ?
    C5 C4 C3 . . 120.5(2) ?
    C5 C4 H4 . . 119.5(17) ?
    C3 C4 H4 . . 119.7(17) ?
    C4 C5 C6 . . 118.9(2) ?
    C4 C5 H5 . . 119.3(14) ?
    C6 C5 H5 . . 121.7(14) ?
    C5 C6 C1 . . 119.39(19) ?
    C5 C6 C7 . . 134.31(19) ?
    C1 C6 C7 . . 106.28(17) ?
    C8 C7 C12 . . 119.11(17) ?
    C8 C7 C6 . . 134.49(17) ?
    C12 C7 C6 . . 106.33(16) ?
    C9 C8 C7 . . 119.75(16) ?
    C9 C8 H8 . . 119.4(14) ?
    C7 C8 H8 . . 120.8(14) ?
    C8 C9 C10 . . 119.14(17) ?
    C8 C9 C15 . . 119.86(15) ?
    C10 C9 C15 . . 120.91(16) ?
    C11 C10 C9 . . 122.51(18) ?
    C11 C10 H10 . . 116.8(15) ?
    C9 C10 H10 . . 120.7(15) ?
    C10 C11 C12 . . 117.50(17) ?
    C10 C11 H11 . . 122.1(14) ?
    C12 C11 H11 . . 120.4(14) ?
    C11 C12 N1 . . 128.64(18) ?
    C11 C12 C7 . . 121.90(17) ?
    N1 C12 C7 . . 109.45(17) ?
    N1 C13 C14 . . 113.27(19) ?
    N1 C13 H13A . . 108.9 ?
    C14 C13 H13A . . 108.9 ?
    N1 C13 H13B . . 108.9 ?
    C14 C13 H13B . . 108.9 ?
    H13A C13 H13B . . 107.7 ?
    C13 C14 H14A . . 109.5 ?
    C13 C14 H14B . . 109.5 ?
    H14A C14 H14B . . 109.5 ?
    C13 C14 H14C . . 109.5 ?
    H14A C14 H14C . . 109.5 ?
    H14B C14 H14C . . 109.5 ?
    N2 C15 C16 . . 123.25(16) ?
    N2 C15 C9 . . 114.92(15) ?
    C16 C15 C9 . . 121.83(15) ?
    C17 C16 C15 . . 117.26(15) ?
    C17 C16 C25 . . 120.02(17) ?
    C15 C16 C25 . . 122.67(17) ?
    C16 C17 C18 . . 121.29(16) ?
    C16 C17 H17 . . 120.7(13) ?
    C18 C17 H17 . . 117.9(13) ?
    C19 C18 C17 . . 117.25(16) ?
    C19 C18 C23 . . 119.47(16) ?
    C17 C18 C23 . . 123.28(16) ?
    N2 C19 C18 . . 122.06(15) ?
    N2 C19 C20 . . 119.33(16) ?
    C18 C19 C20 . . 118.59(17) ?
    C21 C20 C19 . . 120.50(19) ?
    C21 C20 H20 . . 118.1(16) ?
    C19 C20 H20 . . 121.2(16) ?
    C20 C21 C22 . . 121.63(19) ?
    C20 C21 H21 . . 119.3(16) ?
    C22 C21 H21 . . 118.6(16) ?
    C23 C22 C21 . . 118.70(18) ?
    C23 C22 C24 . . 121.7(2) ?
    C21 C22 C24 . . 119.60(19) ?
    C22 C23 C18 . . 121.07(18) ?
    C22 C23 H23 . . 119.2(13) ?
    C18 C23 H23 . . 119.7(13) ?
    C22 C24 H24A . . 109.5 ?
    C22 C24 H24B . . 109.5 ?
    H24A C24 H24B . . 109.5 ?
    C22 C24 H24C . . 109.5 ?
    H24A C24 H24C . . 109.5 ?
    H24B C24 H24C . . 109.5 ?
    C16 C25 C26 . . 117.85(18) ?
    C16 C25 H25A . . 107.8 ?
    C26 C25 H25A . . 107.8 ?
    C16 C25 H25B . . 107.8 ?
    C26 C25 H25B . . 107.8 ?
    H25A C25 H25B . . 107.2 ?
    C27 C26 C25 . . 115.1(2) ?
    C27 C26 H26A . . 108.5 ?
    C25 C26 H26A . . 108.5 ?
    C27 C26 H26B . . 108.5 ?
    C25 C26 H26B . . 108.5 ?
    H26A C26 H26B . . 107.5 ?
    O1 C27 C26 . . 109.2(2) ?
    O1 C27 H27A . . 109.8 ?
    C26 C27 H27A . . 109.8 ?
    O1 C27 H27B . . 109.8 ?
    C26 C27 H27B . . 109.8 ?
    H27A C27 H27B . . 108.3 ?
    C1 N1 C12 . . 108.52(16) ?
    C1 N1 C13 . . 126.70(18) ?
    C12 N1 C13 . . 124.74(18) ?
    C15 N2 C19 . . 118.85(15) ?
    C27 O1 H1 . . 109.5 ?
loop_
    _geom_torsion_atom_site_label_1
    _geom_torsion_atom_site_label_2
    _geom_torsion_atom_site_label_3
    _geom_torsion_atom_site_label_4
    _geom_torsion_site_symmetry_1
    _geom_torsion_site_symmetry_2
    _geom_torsion_site_symmetry_3
    _geom_torsion_site_symmetry_4
    _geom_torsion
    _geom_torsion_publ_flag
    N1 C1 C2 C3 . . . . 178.2(2) ?
    C6 C1 C2 C3 . . . . -0.1(3) ?
    C1 C2 C3 C4 . . . . 1.0(4) ?
    C2 C3 C4 C5 . . . . -0.9(4) ?
    C3 C4 C5 C6 . . . . 0.0(4) ?
    C4 C5 C6 C1 . . . . 0.8(3) ?
    C4 C5 C6 C7 . . . . -176.9(2) ?
    N1 C1 C6 C5 . . . . -179.39(17) ?
    C2 C1 C6 C5 . . . . -0.8(3) ?
    N1 C1 C6 C7 . . . . -1.1(2) ?
    C2 C1 C6 C7 . . . . 177.49(17) ?
    C5 C6 C7 C8 . . . . 1.8(4) ?
    C1 C6 C7 C8 . . . . -176.15(19) ?
    C5 C6 C7 C12 . . . . 178.6(2) ?
    C1 C6 C7 C12 . . . . 0.70(19) ?
    C12 C7 C8 C9 . . . . -1.7(3) ?
    C6 C7 C8 C9 . . . . 174.82(18) ?
    C7 C8 C9 C10 . . . . 3.4(3) ?
    C7 C8 C9 C15 . . . . 179.91(15) ?
    C8 C9 C10 C11 . . . . -2.1(3) ?
    C15 C9 C10 C11 . . . . -178.59(18) ?
    C9 C10 C11 C12 . . . . -0.9(3) ?
    C10 C11 C12 N1 . . . . -175.81(18) ?
    C10 C11 C12 C7 . . . . 2.6(3) ?
    C8 C7 C12 C11 . . . . -1.3(3) ?
    C6 C7 C12 C11 . . . . -178.78(17) ?
    C8 C7 C12 N1 . . . . 177.34(15) ?
    C6 C7 C12 N1 . . . . -0.09(19) ?
    C8 C9 C15 N2 . . . . -62.5(2) ?
    C10 C9 C15 N2 . . . . 113.96(19) ?
    C8 C9 C15 C16 . . . . 116.72(19) ?
    C10 C9 C15 C16 . . . . -66.8(2) ?
    N2 C15 C16 C17 . . . . 0.3(3) ?
    C9 C15 C16 C17 . . . . -178.81(15) ?
    N2 C15 C16 C25 . . . . 177.89(16) ?
    C9 C15 C16 C25 . . . . -1.3(3) ?
    C15 C16 C17 C18 . . . . -2.1(2) ?
    C25 C16 C17 C18 . . . . -179.67(16) ?
    C16 C17 C18 C19 . . . . 2.3(3) ?
    C16 C17 C18 C23 . . . . -177.00(16) ?
    C17 C18 C19 N2 . . . . -0.8(3) ?
    C23 C18 C19 N2 . . . . 178.51(16) ?
    C17 C18 C19 C20 . . . . -179.44(17) ?
    C23 C18 C19 C20 . . . . -0.1(3) ?
    N2 C19 C20 C21 . . . . -177.61(19) ?
    C18 C19 C20 C21 . . . . 1.0(3) ?
    C19 C20 C21 C22 . . . . -0.3(3) ?
    C20 C21 C22 C23 . . . . -1.4(3) ?
    C20 C21 C22 C24 . . . . 178.5(2) ?
    C21 C22 C23 C18 . . . . 2.3(3) ?
    C24 C22 C23 C18 . . . . -177.59(18) ?
    C19 C18 C23 C22 . . . . -1.6(3) ?
    C17 C18 C23 C22 . . . . 177.69(17) ?
    C17 C16 C25 C26 . . . . -92.1(2) ?
    C15 C16 C25 C26 . . . . 90.4(2) ?
    C16 C25 C26 C27 . . . . 61.1(3) ?
    C25 C26 C27 O1 . . . . -177.84(19) ?
    C2 C1 N1 C12 . . . . -177.38(19) ?
    C6 C1 N1 C12 . . . . 1.0(2) ?
    C2 C1 N1 C13 . . . . 4.8(3) ?
    C6 C1 N1 C13 . . . . -176.76(18) ?
    C11 C12 N1 C1 . . . . 177.99(19) ?
    C7 C12 N1 C1 . . . . -0.6(2) ?
    C11 C12 N1 C13 . . . . -4.2(3) ?
    C7 C12 N1 C13 . . . . 177.27(17) ?
    C14 C13 N1 C1 . . . . 95.3(3) ?
    C14 C13 N1 C12 . . . . -82.2(3) ?
    C16 C15 N2 C19 . . . . 1.1(3) ?
    C9 C15 N2 C19 . . . . -179.70(15) ?
    C18 C19 N2 C15 . . . . -0.8(3) ?
    C20 C19 N2 C15 . . . . 177.79(17) ?
loop_
    _geom_hbond_atom_site_label_D
    _geom_hbond_atom_site_label_H
    _geom_hbond_atom_site_label_A
    _geom_hbond_site_symmetry_A
    _geom_hbond_distance_DH
    _geom_hbond_distance_HA
    _geom_hbond_distance_DA
    _geom_hbond_angle_DHA
    O1 H1 N2 3_676 0.82 2.18 2.987(2) 166
    C17 H17 O1 2_646 0.97(2) 2.38(2) 3.334(3) 171(2)
    C10 H10 Cg1 3_676 0.96(3) 2.76(2) 3.559(2) 141(2)
