# Supplementary material for: 3-[2-(9-Ethyl-9H-carbazol-3-yl)-6-methyl-3-quinol­yl]propan-1-ol
Source: Acta Crystallogr Sect E Struct Rep Online. 2008 Dec 17;65(Pt 1):o139–40. doi: 10.1107/S1600536808042153 (PMC2968056; doi:10.1107/S1600536808042153)
Supplement: Supplementary file 2 [file e-65-0o139-Isup2.hkl]

#
# h,k,l, Fc-squared, Fo-squared, sigma(Fo-squared) and status flag
#
data_I
_shelx_title ' GPCC5 in P2(1)/c'
_shelx_refln_list_code          4
_shelx_F_calc_maximum      212.40
_exptl_crystal_F_000       840.00
_reflns_d_resolution_high  0.6934
 
loop_
 _symmetry_equiv_pos_as_xyz
 'x, y, z'
 '-x, y+1/2, -z+1/2'
 '-x, -y, -z'
 'x, -y-1/2, z-1/2'
 
_cell_length_a    13.6417
_cell_length_b     9.8599
_cell_length_c    16.3208
_cell_angle_alpha  90.000
_cell_angle_beta  109.658
_cell_angle_gamma  90.000
 
_shelx_F_squared_multiplier     1.000
 
loop_
 _refln_index_h
 _refln_index_k
 _refln_index_l
 _refln_F_squared_calc
 _refln_F_squared_meas
 _refln_F_squared_sigma
 _refln_observed_status
   1   0   0     2389.47       -0.59      0.59 o
   2   0   0     2268.20     2324.80     26.44 o
   3   0   0      171.22      237.28      5.26 o
   4   0   0      352.03      415.57      8.57 o
   5   0   0     2372.45     2158.66     36.28 o
   6   0   0        0.01        0.88      1.48 o
   7   0   0       32.77       38.57      3.06 o
   8   0   0        3.14        0.43      2.18 o
   9   0   0      708.99      714.65     19.45 o
  10   0   0       66.55       52.98      5.88 o
  11   0   0       44.50       27.01      4.15 o
  12   0   0     1012.72     1027.14     23.03 o
  13   0   0     1033.02     1077.75     24.60 o
  14   0   0      134.34      175.43      9.42 o
  15   0   0       57.78       60.71      6.28 o
  16   0   0       11.85       11.31      4.86 o
  17   0   0        3.65        3.11      4.84 o
  18   0   0        0.29       -3.05      4.83 o
   1   1   0       25.42       21.56      1.02 o
   2   1   0     1583.10     1494.69     14.11 o
   3   1   0      149.84      117.41      2.33 o
   4   1   0        8.38       16.01      3.31 o
   5   1   0      529.30      542.38      7.87 o
   6   1   0       47.07       54.95      2.28 o
   7   1   0      136.83      140.35      3.83 o
   8   1   0        4.81        2.67      1.62 o
   9   1   0       15.04       17.24      2.07 o
  10   1   0       31.86       34.66      2.68 o
  11   1   0        1.31        3.19      2.18 o
  12   1   0      244.76      246.64      6.94 o
  13   1   0      176.92      179.25      6.33 o
  14   1   0       33.10       43.20      3.91 o
  15   1   0       25.66       31.55      3.92 o
  16   1   0        0.19       -2.06      2.89 o
  17   1   0        3.29        9.29      4.25 o
  18   1   0        0.14       -0.99      4.14 o
   0   2   0      732.07      684.06      9.59 o
   1   2   0     1546.64     1792.14     13.08 o
   2   2   0     8849.92     9875.71     76.65 o
   3   2   0      410.92      511.55      5.51 o
   4   2   0        4.40        2.56      0.79 o
   5   2   0      359.20      386.60      6.08 o
   6   2   0      107.90       96.20      3.20 o
   7   2   0      241.55      286.87      5.65 o
   8   2   0       45.41       59.14      2.75 o
   9   2   0       27.46       34.19      2.46 o
  10   2   0      675.92      720.44     11.82 o
  11   2   0        7.27       11.72      2.48 o
  12   2   0      128.41      130.39      5.14 o
  13   2   0       17.52       16.33      3.02 o
  14   2   0      335.12      344.88      9.00 o
  15   2   0      125.01      133.46      6.10 o
  16   2   0        1.90       -1.10      5.26 o
  17   2   0        0.53        2.06      3.49 o
  18   2   0        1.99        1.88      3.85 o
   1   3   0     3856.39     4242.94     38.48 o
   2   3   0     1874.23     2227.12     17.94 o
   3   3   0       69.79      109.92      1.77 o
   4   3   0       93.66      135.65      2.01 o
   5   3   0     1709.64     1917.47     18.63 o
   6   3   0      400.38      370.97      6.22 o
   7   3   0      151.20      186.61      4.39 o
   8   3   0       13.10       13.62      1.80 o
   9   3   0       72.99       56.40      2.89 o
  10   3   0      108.77       86.76      5.79 o
  11   3   0      133.00      107.13      4.45 o
  12   3   0       68.18       63.98      4.67 o
  13   3   0      126.06      129.65      5.52 o
  14   3   0       38.23       33.64      3.85 o
  15   3   0       46.75       67.94      4.89 o
  16   3   0        4.47       -3.07      3.07 o
  17   3   0        2.17       -3.41      3.41 o
  18   3   0       13.05       18.10      5.20 o
   0   4   0      209.88      204.01      8.49 o
   1   4   0      297.55      327.67      3.97 o
   2   4   0     1444.20     1554.26     12.96 o
   3   4   0      225.04      349.58      3.80 o
   4   4   0     1373.36     1638.15     13.82 o
   5   4   0        7.70        9.99      1.04 o
   6   4   0        7.21        7.51      1.04 o
   7   4   0      143.52      172.92      3.13 o
   8   4   0      145.66      156.06      3.46 o
   9   4   0       23.26       15.88      1.74 o
  10   4   0        7.36        6.18      1.60 o
  11   4   0       18.00       26.22      2.31 o
  12   4   0      193.94      183.04      5.31 o
  13   4   0       82.72       83.33      3.97 o
  14   4   0       16.67       18.79      2.91 o
  15   4   0       23.69       18.50      3.10 o
  16   4   0       35.05       32.64      4.04 o
  17   4   0       38.36       41.30      5.82 o
   1   5   0      107.94      204.69      5.49 o
   2   5   0      177.86      191.38      2.37 o
   3   5   0     2072.46     2161.85     17.94 o
   4   5   0      965.37     1183.36     11.35 o
   5   5   0       43.37       32.30      1.46 o
   6   5   0       14.15       12.77      1.09 o
   7   5   0        0.01       -0.01      0.79 o
   8   5   0      226.17      219.43      4.19 o
   9   5   0       13.93       14.51      1.95 o
  10   5   0      148.15      142.07      6.19 o
  11   5   0       11.12       16.49      2.53 o
  12   5   0        0.03        0.57      1.90 o
  13   5   0        1.31        3.45      2.45 o
  14   5   0       17.95        9.47      2.90 o
  15   5   0       66.26       82.29      8.47 o
  16   5   0       25.47       26.48      4.94 o
  17   5   0        0.58        3.69      4.20 o
   0   6   0      818.83      734.07     22.33 o
   1   6   0        2.69        7.60      0.88 o
   2   6   0      168.24      171.18      3.06 o
   3   6   0      419.95      518.34      5.38 o
   4   6   0        0.02       -0.01      0.73 o
   5   6   0       30.76       42.12      2.51 o
   6   6   0       96.61       97.92      2.49 o
   7   6   0       61.83       46.90      2.11 o
   8   6   0        0.01       -1.27      1.27 o
   9   6   0       78.71       65.12      3.01 o
  10   6   0        5.71        6.72      2.20 o
  11   6   0       77.39       82.63      4.18 o
  12   6   0        0.66        5.37      2.77 o
  13   6   0        0.86        0.51      2.40 o
  14   6   0        2.41        2.56      2.83 o
  15   6   0        8.81        2.10      2.90 o
  16   6   0        8.86        3.35      3.99 o
   1   7   0      179.93      241.06      4.34 o
   2   7   0       30.64       31.61      1.92 o
   3   7   0       12.00       12.89      0.92 o
   4   7   0      284.65      306.84      4.56 o
   5   7   0       40.22       44.04      2.18 o
   6   7   0       59.60       41.36      3.89 o
   7   7   0       67.87       70.74      4.09 o
   8   7   0       92.22       81.06      3.82 o
   9   7   0       24.35       27.96      2.73 o
  10   7   0      110.56      116.57      4.17 o
  11   7   0        3.56        5.50      2.28 o
  12   7   0        0.00       -0.24      2.01 o
  13   7   0        2.55        4.34      3.38 o
  14   7   0       28.44       43.52      3.71 o
  15   7   0        1.54       -1.29      2.39 o
  16   7   0        0.32       -3.18      3.18 o
   0   8   0        0.06       -3.27      3.27 o
   1   8   0      152.22      130.97      3.71 o
   2   8   0      129.32      138.33      3.38 o
   3   8   0       48.41       53.28      1.99 o
   4   8   0       66.70       64.33      2.34 o
   5   8   0       24.34       20.05      1.85 o
   6   8   0       41.88       43.82      2.44 o
   7   8   0      127.48      123.79      3.97 o
   8   8   0        7.72       13.25      2.59 o
   9   8   0       17.55       16.40      2.32 o
  10   8   0        2.59       -0.12      1.91 o
  11   8   0       14.62       18.00      2.61 o
  12   8   0       12.71       12.37      2.69 o
  13   8   0        6.54        9.70      2.67 o
  14   8   0        0.37       -2.34      2.34 o
  15   8   0        1.28        3.25      2.82 o
   1   9   0      157.67      150.71      6.74 o
   2   9   0       44.25       52.89      3.63 o
   3   9   0       26.75       18.08      1.52 o
   4   9   0        0.15       -0.21      1.59 o
   5   9   0       30.45       25.36      2.53 o
   6   9   0       59.54       63.69      3.46 o
   7   9   0       37.61       39.04      2.64 o
   8   9   0       23.03       24.48      2.52 o
   9   9   0       45.57       48.32      3.14 o
  10   9   0        0.60        2.25      2.37 o
  11   9   0        5.62       10.35      2.90 o
  12   9   0        2.34        3.76      2.79 o
  13   9   0        0.80       -1.62      2.63 o
  14   9   0        9.03       15.94      3.51 o
   0  10   0        6.52        1.04      4.58 o
   1  10   0       85.15       77.08      6.01 o
   2  10   0       22.90       25.63      2.51 o
   3  10   0       55.05       54.62      3.62 o
   4  10   0        0.19       -1.93      1.93 o
   5  10   0        0.99       -1.55      1.55 o
   6  10   0       31.97       28.99      2.61 o
   7  10   0        4.06        2.80      2.12 o
   8  10   0        4.81        5.38      2.33 o
   9  10   0       13.70        5.32      2.90 o
  10  10   0        7.83        8.40      2.72 o
  11  10   0        3.14        4.58      2.78 o
  12  10   0       10.11       10.83      3.13 o
  13  10   0        3.80        5.16      3.11 o
   1  11   0        0.23        5.29      3.86 o
   2  11   0        1.22        1.89      3.48 o
   3  11   0       31.45       30.31      3.92 o
   4  11   0        0.84       -1.09      2.27 o
   5  11   0        7.55        4.56      3.08 o
   6  11   0        0.86        1.34      1.92 o
   7  11   0        3.45        6.02      2.28 o
   8  11   0       11.86        8.85      3.01 o
   9  11   0        0.08       -0.27      2.52 o
  10  11   0        7.87       14.40      3.18 o
  11  11   0        0.22       -0.37      2.85 o
   0  12   0       17.01       16.97      6.63 o
   1  12   0        0.06       -0.02      5.31 o
   2  12   0       16.36       19.45      5.23 o
   3  12   0       29.20       32.01      3.68 o
   4  12   0       51.58       42.63      7.31 o
   5  12   0       31.71       34.19      4.45 o
   6  12   0       13.08       11.99      3.88 o
   7  12   0        0.80       -0.44      3.02 o
   8  12   0        4.40        0.57      3.35 o
   9  12   0       26.55       28.52      3.62 o
   1  13   0        6.57       14.64      5.21 o
   2  13   0        4.49        6.70      4.62 o
   3  13   0       12.81       18.26      5.76 o
   4  13   0        0.04        1.91      6.40 o
   5  13   0        0.00       -3.86      5.72 o
   6  13   0        4.68       -3.05      5.90 o
   7  13   0        6.45        6.37      4.03 o
   0  14   0       21.71       28.91      8.76 o
   1  14   0        0.06       -4.83      4.83 o
   2  14   0        1.00        6.21      5.44 o
   3  14   0       18.60       24.92      9.17 o
 -18   1   1        5.14        1.83      5.99 o
 -17   1   1        4.49        6.53      4.07 o
 -16   1   1        5.12        2.77      3.12 o
 -15   1   1       16.13       12.42      3.32 o
 -14   1   1       17.49       11.70      3.59 o
 -13   1   1       93.63      104.11      6.42 o
 -12   1   1      219.48      222.30      6.51 o
 -11   1   1      113.95      113.21      4.68 o
 -10   1   1        3.95        4.30      1.79 o
  -9   1   1        1.87        0.32      1.44 o
  -8   1   1      192.06      225.98      7.99 o
  -7   1   1     3392.21     3488.37     41.01 o
  -6   1   1       20.86        9.79      1.29 o
  -5   1   1      317.72      268.29      4.69 o
  -4   1   1       58.29       51.46      1.82 o
  -3   1   1      668.16      755.70      8.48 o
  -2   1   1     4076.63     4453.67     34.93 o
  -1   1   1     9649.64     8788.04    372.12 o
   0   1   1     5311.62     4599.19     54.64 o
   1   1   1       84.52      106.80      1.19 o
   2   1   1     2113.63     2326.65     19.40 o
   3   1   1     7795.27     7794.46     86.85 o
   4   1   1      210.63      180.63      3.51 o
   5   1   1      186.55      168.00      4.07 o
   6   1   1        1.87       -0.97      0.97 o
   7   1   1        0.51       -1.16      1.16 o
   8   1   1       50.09       45.46      2.60 o
   9   1   1      385.20      386.13      7.55 o
  10   1   1       32.40       40.03      2.87 o
  11   1   1      315.24      301.84      7.46 o
  12   1   1      152.00      152.55      5.72 o
  13   1   1      187.16      204.65      6.82 o
  14   1   1       87.60       91.75      5.03 o
  15   1   1       59.64       73.52      4.92 o
  16   1   1        0.22        3.58      3.25 o
  17   1   1        0.51        2.14      3.46 o
  18   1   1        3.79        2.22      3.79 o
 -18   2   1        0.36       -2.99      4.01 o
 -17   2   1        1.24       -2.11      3.78 o
 -16   2   1        7.37        7.04      3.96 o
 -15   2   1      113.27      110.83      5.56 o
 -14   2   1      209.49      223.17      7.40 o
 -13   2   1       13.10       11.52      3.30 o
 -12   2   1      135.62      165.25      5.78 o
 -11   2   1        0.04       -0.84      1.88 o
 -10   2   1      124.01      124.46      4.32 o
  -9   2   1       11.07        7.68      1.79 o
  -8   2   1       29.21       33.38      2.25 o
  -7   2   1        0.17        0.25      1.08 o
  -6   2   1       29.97       33.13      1.91 o
  -5   2   1        9.70        3.04      1.51 o
  -4   2   1      277.79      273.22      3.91 o
  -3   2   1     6555.18     7015.33     58.68 o
  -2   2   1    15281.92    15731.84    130.89 o
  -1   2   1      455.40      506.19      4.58 o
   0   2   1      104.58      181.79      1.72 o
   1   2   1    12841.75    13452.39     90.77 o
   2   2   1     2664.67     3030.71     27.25 o
   3   2   1      569.90      516.07      5.24 o
   4   2   1        0.01        0.27      0.70 o
   5   2   1      209.15      217.16      4.23 o
   6   2   1       16.78       29.29      1.82 o
   7   2   1      199.90      181.31      4.45 o
   8   2   1       12.11       17.19      1.91 o
   9   2   1      233.10      246.74      5.92 o
  10   2   1      532.28      544.85      9.91 o
  11   2   1       96.29       89.85      4.13 o
  12   2   1       42.02       46.35      3.64 o
  13   2   1        9.09       14.35      3.14 o
  14   2   1       20.79       31.73      3.94 o
  15   2   1      101.04      108.66      5.85 o
  16   2   1        0.30        0.04      3.19 o
  17   2   1        0.26       -1.29      3.41 o
  18   2   1        9.39       12.57      8.58 o
 -18   3   1        4.53        2.85      4.55 o
 -17   3   1        2.58        8.13      3.64 o
 -16   3   1        0.03        1.90      4.25 o
 -15   3   1        1.47        9.85      3.76 o
 -14   3   1        1.67        5.57      3.25 o
 -13   3   1        7.60        7.96      4.42 o
 -12   3   1       17.24       28.96      3.02 o
 -11   3   1      331.73      304.39      7.16 o
 -10   3   1       10.95        9.53      2.39 o
  -9   3   1       19.27       17.20      2.02 o
  -8   3   1      160.72      158.72      4.29 o
  -7   3   1      280.90      267.88      4.67 o
  -6   3   1      478.94      573.80      7.48 o
  -5   3   1      497.52      650.04      7.97 o
  -4   3   1      266.44      341.15      4.69 o
  -3   3   1     1192.57     1400.30     10.44 o
  -2   3   1     7877.82     8260.49     64.16 o
  -1   3   1      190.63      187.73      2.37 o
   0   3   1       12.38       13.65      0.56 o
   1   3   1      322.19      310.83      2.95 o
   2   3   1      317.26      348.97      3.24 o
   3   3   1        0.48        0.00      0.34 o
   4   3   1       19.00       16.64      0.91 o
   5   3   1      409.25      394.81      5.08 o
   6   3   1      150.98      128.67      2.88 o
   7   3   1       91.42       78.29      4.11 o
   8   3   1       92.89      112.40      3.41 o
   9   3   1       98.87       85.24      3.28 o
  10   3   1      368.95      346.90      6.75 o
  11   3   1       11.73       14.14      2.28 o
  12   3   1      129.73      134.93      4.77 o
  13   3   1        0.95        1.54      2.28 o
  14   3   1        3.98        9.58      3.06 o
  15   3   1       25.81       32.55      4.62 o
  16   3   1        0.77       -3.12      3.12 o
  17   3   1        1.91       -1.65      3.39 o
 -18   4   1        2.51        6.90      7.40 o
 -17   4   1        1.72       -2.53      5.42 o
 -16   4   1       64.65       62.48      6.67 o
 -15   4   1       55.05       64.14      4.22 o
 -14   4   1       20.42       24.08      2.89 o
 -13   4   1        1.45       -1.98      1.98 o
 -12   4   1       16.75       13.91      2.60 o
 -11   4   1      139.81      121.03      4.12 o
 -10   4   1       18.23       12.93      1.92 o
  -9   4   1       52.04       54.36      2.53 o
  -8   4   1        1.05        0.49      1.39 o
  -7   4   1       53.63       65.07      2.18 o
  -6   4   1      232.70      187.15      3.32 o
  -5   4   1       56.92       66.95      1.96 o
  -4   4   1     1575.93     1867.76     14.65 o
  -3   4   1      953.48     1144.66      9.91 o
  -2   4   1      258.35      219.15      2.60 o
  -1   4   1      519.74      525.63      5.74 o
   0   4   1      648.52      609.00      6.50 o
   1   4   1     1878.64     2345.35     22.00 o
   2   4   1       23.53       26.39      1.12 o
   3   4   1      990.90     1023.05     11.52 o
   4   4   1        2.08        0.78      0.63 o
   5   4   1       33.37       50.35      1.98 o
   6   4   1      325.29      343.98      4.96 o
   7   4   1        0.23        1.47      1.01 o
   8   4   1      818.19      832.62      9.24 o
   9   4   1       66.84       64.67      2.87 o
  10   4   1        4.17        1.06      1.55 o
  11   4   1       35.35       33.32      3.15 o
  12   4   1       45.97       47.41      3.67 o
  13   4   1        0.60        0.14      2.56 o
  14   4   1       25.11       21.76      3.66 o
  15   4   1       18.71       12.49      3.45 o
  16   4   1        3.14        1.09      3.15 o
  17   4   1        0.66       -1.41      5.15 o
 -17   5   1        1.42       -0.19      4.08 o
 -16   5   1       11.43       16.42      4.42 o
 -15   5   1        0.00        0.53      2.69 o
 -14   5   1       52.34       49.02      3.91 o
 -13   5   1        1.69        4.58      2.46 o
 -12   5   1        2.60        0.50      1.96 o
 -11   5   1       47.54       45.36      2.96 o
 -10   5   1      131.67      125.84      4.02 o
  -9   5   1      144.22      181.83      4.47 o
  -8   5   1      374.58      371.48      5.05 o
  -7   5   1       71.92       78.96      2.73 o
  -6   5   1       58.33       61.35      1.84 o
  -5   5   1     1543.19     1830.36     16.76 o
  -4   5   1       17.52        6.81      2.37 o
  -3   5   1     2293.95     2402.14     19.73 o
  -2   5   1       45.00       64.48      1.50 o
  -1   5   1      264.12      314.65      4.44 o
   0   5   1       27.26       22.21      1.39 o
   1   5   1        5.90        1.31      0.61 o
   2   5   1      516.81      604.86      5.83 o
   3   5   1      190.82      247.14      3.38 o
   4   5   1       10.17       11.73      1.81 o
   5   5   1      259.82      303.19      4.96 o
   6   5   1        9.82       12.59      1.12 o
   7   5   1       13.02       11.74      1.39 o
   8   5   1      730.88      710.93      9.01 o
   9   5   1       40.03       42.99      2.62 o
  10   5   1       44.71       44.54      2.85 o
  11   5   1       61.16       66.35      3.39 o
  12   5   1      106.69      106.47      4.33 o
  13   5   1       60.77       70.08      4.26 o
  14   5   1        5.32        8.57      2.98 o
  15   5   1        1.04       -0.22      2.97 o
  16   5   1        1.93        1.92      2.98 o
  17   5   1        0.88        7.40      7.72 o
 -17   6   1        6.54       13.62      7.58 o
 -16   6   1        0.07       -3.64      3.64 o
 -15   6   1        0.94        2.50      2.87 o
 -14   6   1       18.98       15.86      3.13 o
 -13   6   1        0.96       -0.30      2.53 o
 -12   6   1        1.09        2.46      2.26 o
 -11   6   1       22.88       22.11      3.22 o
 -10   6   1        9.83        8.58      2.20 o
  -9   6   1       14.49       15.01      1.99 o
  -8   6   1        4.07        4.51      1.38 o
  -7   6   1      134.61      138.72      3.30 o
  -6   6   1      324.05      354.09      5.31 o
  -5   6   1      758.32      749.03      7.89 o
  -4   6   1       77.98       89.60      1.96 o
  -3   6   1        9.79        7.28      0.77 o
  -2   6   1      557.05      493.13      6.75 o
  -1   6   1        9.21        9.42      1.53 o
   0   6   1      160.29      156.82      2.92 o
   1   6   1        1.69       -0.69      0.71 o
   2   6   1        1.04        8.03      0.97 o
   3   6   1       49.98       30.66      1.37 o
   4   6   1       45.10       41.02      1.56 o
   5   6   1      219.98      224.20      3.96 o
   6   6   1       61.89       74.02      2.46 o
   7   6   1       23.49       29.24      2.84 o
   8   6   1       14.17        9.92      1.64 o
   9   6   1        3.88        1.40      1.82 o
  10   6   1       60.62       55.01      3.08 o
  11   6   1       10.39        8.28      2.43 o
  12   6   1       36.47       37.38      3.49 o
  13   6   1       48.33       45.40      3.89 o
  14   6   1       32.56       34.77      5.33 o
  15   6   1       21.97       21.55      4.21 o
  16   6   1       12.80       16.96      3.77 o
 -16   7   1        5.56        6.53      3.31 o
 -15   7   1        3.20        3.28      2.57 o
 -14   7   1       39.32       58.72      3.88 o
 -13   7   1        2.19        4.70      2.30 o
 -12   7   1        9.86        5.06      2.18 o
 -11   7   1       35.22       39.43      2.90 o
 -10   7   1       21.44       19.86      2.82 o
  -9   7   1        1.14       -1.12      1.62 o
  -8   7   1       38.35       36.12      2.52 o
  -7   7   1        4.83        0.49      3.25 o
  -6   7   1      290.12      283.69      5.39 o
  -5   7   1      183.65      186.22      3.35 o
  -4   7   1        0.03        0.12      0.78 o
  -3   7   1      442.76      474.04      5.41 o
  -2   7   1      934.26      890.54     11.05 o
  -1   7   1      332.59      324.09      5.26 o
   0   7   1      283.12      296.80      4.82 o
   1   7   1       14.00       20.87      1.39 o
   2   7   1      152.08      120.45      1.79 o
   3   7   1        0.29        0.16      0.68 o
   4   7   1       18.14       13.20      1.26 o
   5   7   1       73.88       93.48      3.04 o
   6   7   1      363.02      385.77      6.67 o
   7   7   1      125.27      123.30      5.63 o
   8   7   1       59.83       68.41      3.10 o
   9   7   1       13.15       17.38      2.22 o
  10   7   1       65.63       65.62      3.38 o
  11   7   1       20.55       22.93      2.68 o
  12   7   1        6.57        8.81      2.48 o
  13   7   1       47.09       54.75      3.75 o
  14   7   1        0.38       -1.60      2.41 o
  15   7   1        4.34       -1.14      4.29 o
 -15   8   1        0.02       -0.14      3.32 o
 -14   8   1        0.06       -1.03      2.39 o
 -13   8   1       26.22       34.36      4.36 o
 -12   8   1        1.90        2.87      2.20 o
 -11   8   1        0.01       -1.82      1.82 o
 -10   8   1        1.55        2.20      1.87 o
  -9   8   1      136.83      121.05      4.19 o
  -8   8   1        8.87        9.89      1.95 o
  -7   8   1      158.60      174.51      4.53 o
  -6   8   1      161.02      172.18      4.24 o
  -5   8   1      364.74      325.13      5.29 o
  -4   8   1      240.41      251.20      5.93 o
  -3   8   1        2.13        2.70      0.93 o
  -2   8   1       14.49       14.53      1.43 o
  -1   8   1       69.15       86.08      2.52 o
   0   8   1       78.43       72.18      2.39 o
   1   8   1        4.02        3.41      1.77 o
   2   8   1        5.01        3.27      1.72 o
   3   8   1       22.14       26.77      1.49 o
   4   8   1       21.89       18.13      1.63 o
   5   8   1        0.34       -0.01      1.41 o
   6   8   1       38.15       40.22      2.48 o
   7   8   1      102.46       83.46      3.41 o
   8   8   1      130.12      127.78      4.28 o
   9   8   1       23.27       28.73      2.62 o
  10   8   1       35.81       35.60      3.99 o
  11   8   1        2.92        1.96      2.13 o
  12   8   1       10.07        8.74      2.60 o
  13   8   1       25.64       20.78      3.07 o
  14   8   1        0.16        0.85      2.58 o
  15   8   1        3.42       -0.59      7.22 o
 -14   9   1        4.21        1.94      3.38 o
 -13   9   1       33.76       45.21      4.19 o
 -12   9   1       61.50       77.11      4.65 o
 -11   9   1       29.00       39.61      5.32 o
 -10   9   1       15.89       21.41      2.94 o
  -9   9   1       71.15       75.40      4.81 o
  -8   9   1       84.78       76.42      3.95 o
  -7   9   1        7.92        3.29      2.52 o
  -6   9   1        0.29        0.01      1.77 o
  -5   9   1       83.34       70.84      3.00 o
  -4   9   1       60.76       59.84      2.86 o
  -3   9   1       95.50       92.16      2.73 o
  -2   9   1      121.82      131.99      4.56 o
  -1   9   1       11.80        7.97      1.74 o
   0   9   1     1043.13      948.16     21.69 o
   1   9   1       14.23       15.85      3.21 o
   2   9   1        1.18        1.66      2.16 o
   3   9   1      111.44      110.60      3.27 o
   4   9   1       82.27       76.13      2.79 o
   5   9   1       43.05       41.42      2.73 o
   6   9   1       21.83       29.85      2.32 o
   7   9   1        2.80        0.90      2.30 o
   8   9   1       62.68       62.94      3.30 o
   9   9   1       23.40       13.95      2.41 o
  10   9   1       15.70       13.44      2.59 o
  11   9   1       43.86       50.59      3.62 o
  12   9   1       57.39       59.49      4.42 o
  13   9   1        5.90        2.28      3.98 o
  14   9   1        2.87        3.00      5.97 o
 -13  10   1        4.79        2.53      3.33 o
 -12  10   1        2.25        1.63      2.80 o
 -11  10   1       18.84       19.53      3.36 o
 -10  10   1       13.67       14.00      2.94 o
  -9  10   1        0.02       -2.15      2.15 o
  -8  10   1        1.47       -0.14      2.12 o
  -7  10   1       36.58       33.65      2.90 o
  -6  10   1       15.77       12.08      2.60 o
  -5  10   1        0.27       -0.79      2.10 o
  -4  10   1        3.33        4.79      1.68 o
  -3  10   1        3.12        1.77      2.11 o
  -2  10   1       17.01       14.72      2.81 o
  -1  10   1        1.38        2.63      1.44 o
   0  10   1        5.56        6.56      3.79 o
   1  10   1        0.06        0.33      1.54 o
   2  10   1        0.36       -0.16      1.75 o
   3  10   1       33.88       37.76      3.25 o
   4  10   1       47.42       53.97      2.96 o
   5  10   1        0.10       -1.20      1.57 o
   6  10   1        3.27        5.90      2.49 o
   7  10   1       23.86       22.46      2.70 o
   8  10   1        4.01        4.43      2.33 o
   9  10   1       39.35       49.11      4.32 o
  10  10   1       16.01       14.39      3.01 o
  11  10   1        8.20        9.40      3.06 o
  12  10   1        4.22        1.45      2.91 o
 -11  11   1        0.57        0.18      2.81 o
 -10  11   1        2.33        3.79      2.86 o
  -9  11   1        1.66        1.11      2.55 o
  -8  11   1        2.51        2.31      2.63 o
  -7  11   1        1.87        2.20      2.17 o
  -6  11   1        6.79        4.74      2.03 o
  -5  11   1        0.54        1.43      3.58 o
  -4  11   1        8.10       10.62      2.72 o
  -3  11   1       35.42       38.89      3.37 o
  -2  11   1      111.93       98.97      4.36 o
  -1  11   1        0.40       -2.46      3.47 o
   0  11   1       36.20       38.69      5.62 o
   1  11   1        7.01        6.70      1.90 o
   2  11   1       61.23       64.13      4.47 o
   3  11   1       65.48       57.19      3.83 o
   4  11   1        3.77        6.21      2.93 o
   5  11   1       38.25       52.45      3.20 o
   6  11   1        1.47       -0.14      1.93 o
   7  11   1       19.87       25.57      2.91 o
   8  11   1        1.33        0.09      2.32 o
   9  11   1        8.99        6.97      3.12 o
  10  11   1        1.15        2.17      2.71 o
  11  11   1        2.03        1.72      2.92 o
 -10  12   1        6.77        7.43      3.20 o
  -9  12   1        1.20        1.08      3.45 o
  -8  12   1        5.67        9.15      3.58 o
  -7  12   1        1.05       -0.75      2.85 o
  -6  12   1        2.67        6.85      3.51 o
  -5  12   1        1.63       -0.28      3.05 o
  -4  12   1       12.02       15.06      3.24 o
  -3  12   1       11.26       10.29      4.90 o
  -2  12   1       27.69       28.46     17.18 o
  -1  12   1        0.43       -3.93      3.93 o
   0  12   1        0.14       -0.78      4.03 o
   1  12   1       17.30       18.65      5.02 o
   2  12   1        6.09        4.99      4.40 o
   3  12   1        2.08       -2.27      3.06 o
   4  12   1        4.30       12.52      6.10 o
   5  12   1        2.75       -1.48      3.70 o
   6  12   1        5.04        8.32      3.70 o
   7  12   1        0.08       -0.19      3.68 o
   8  12   1        0.02        0.90      4.31 o
   9  12   1        0.31        1.47      2.85 o
  -7  13   1        0.91       -3.46      3.66 o
  -6  13   1        0.72        0.67      3.51 o
  -5  13   1        0.23       -0.23      5.76 o
  -4  13   1       13.90        4.58      5.99 o
  -3  13   1        0.27       -1.56      4.31 o
  -2  13   1       16.35       18.99      5.40 o
  -1  13   1        1.73        3.51      4.72 o
   0  13   1        0.40       -1.51      4.32 o
   1  13   1        1.00        8.58      4.85 o
   2  13   1        5.40        6.84      4.55 o
   3  13   1        2.23       11.35      6.99 o
   4  13   1        1.58       -0.27      5.99 o
   5  13   1        3.86        2.71      2.93 o
   6  13   1       11.05       15.62      3.49 o
   7  13   1        0.55       -4.40      6.49 o
  -3  14   1        8.04        3.10      5.49 o
  -2  14   1       29.80       35.25      7.01 o
  -1  14   1        3.81        6.19      5.44 o
   0  14   1        0.75       -2.85      4.60 o
   1  14   1       12.52       19.56     13.64 o
   2  14   1       17.35       26.01      8.71 o
 -18   0   2        0.81        0.20      4.90 o
 -17   0   2        6.34       11.20      5.11 o
 -16   0   2       14.10       18.45      5.23 o
 -15   0   2        0.34       -2.77      3.55 o
 -14   0   2        0.24        7.36      4.10 o
 -13   0   2     1017.79     1051.25     30.45 o
 -12   0   2      485.23      503.01     14.20 o
 -11   0   2      191.71      203.88      9.46 o
 -10   0   2       20.63       15.96      4.15 o
  -9   0   2      988.43     1021.47     20.83 o
  -8   0   2     1140.57     1398.10     26.15 o
  -7   0   2      682.97      544.31     12.13 o
  -6   0   2     2638.78     2800.88     46.71 o
  -5   0   2      645.03      845.09     15.79 o
  -4   0   2      223.11      139.55      4.22 o
  -3   0   2        2.04        5.95      1.36 o
  -2   0   2     6560.04     6980.11     89.91 o
  -1   0   2     1341.03     1288.41     13.31 o
   0   0   2    15972.30    15770.42    144.32 o
   1   0   2     2478.22     2919.07     37.99 o
   2   0   2    42015.22    40061.93    444.50 o
   3   0   2      669.75      880.02     15.79 o
   4   0   2      688.16      659.88     14.02 o
   5   0   2        6.88       10.25      1.73 o
   6   0   2      161.45      117.20      4.73 o
   7   0   2      338.54      347.82      9.26 o
   8   0   2      157.05      144.30      6.13 o
   9   0   2      429.83      446.62     11.94 o
  10   0   2      505.89      526.27     13.85 o
  11   0   2     1268.72     1305.90     27.20 o
  12   0   2      322.31      293.16     12.87 o
  13   0   2       18.47       25.16      8.65 o
  14   0   2       70.50       65.60      6.35 o
  15   0   2        9.91        6.78      4.47 o
  16   0   2        4.11        4.04      4.46 o
  17   0   2        3.43        4.71      3.74 o
 -18   1   2        2.73        0.25      4.20 o
 -17   1   2        4.20        4.06      4.82 o
 -16   1   2        5.60        9.58      3.38 o
 -15   1   2        0.44        2.93      2.90 o
 -14   1   2        4.74        6.45      2.83 o
 -13   1   2       49.73       51.41      3.89 o
 -12   1   2       24.34       19.70      2.90 o
 -11   1   2       13.06       13.45      3.16 o
 -10   1   2       39.07       39.14      2.79 o
  -9   1   2       35.95       38.81      2.49 o
  -8   1   2       25.49       20.05      1.91 o
  -7   1   2      333.24      404.19      7.00 o
  -6   1   2       36.07       28.32      1.72 o
  -5   1   2        4.13        2.24      0.94 o
  -4   1   2     4178.79     4424.27     50.06 o
  -3   1   2     1265.94     1417.07     13.56 o
  -2   1   2     1266.54     1367.88     11.15 o
  -1   1   2       30.91       27.15      0.55 o
   0   1   2      825.48     1014.21      6.82 o
   1   1   2      117.04      128.61      1.68 o
   2   1   2      377.12      434.44      5.33 o
   3   1   2       94.46       95.12      2.24 o
   4   1   2       68.81       79.36      2.75 o
   5   1   2        0.00        1.93      0.97 o
   6   1   2       90.94       71.62      2.72 o
   7   1   2      357.15      370.94      6.85 o
   8   1   2      138.96      137.56      4.25 o
   9   1   2        0.10       -0.69      1.58 o
  10   1   2      241.60      225.66      6.07 o
  11   1   2       50.62       46.14      3.51 o
  12   1   2       24.76       21.21      3.08 o
  13   1   2      177.67      187.46      6.65 o
  14   1   2       11.23       11.01      3.32 o
  15   1   2        6.13        6.34      2.85 o
  16   1   2        3.95        0.57      2.56 o
  17   1   2        0.00       -2.60      3.23 o
 -18   2   2        2.83        3.75      4.24 o
 -17   2   2        0.50        1.53      3.94 o
 -16   2   2       16.40        8.60      3.88 o
 -15   2   2       73.44       79.70      5.19 o
 -14   2   2      554.69      573.83     11.68 o
 -13   2   2        4.71        6.58      2.57 o
 -12   2   2        5.04       -0.75      2.22 o
 -11   2   2        1.70        0.40      1.94 o
 -10   2   2       39.08       45.54      2.92 o
  -9   2   2      110.53      117.20      3.97 o
  -8   2   2       18.59       24.15      3.01 o
  -7   2   2        0.17       -1.19      1.19 o
  -6   2   2     2997.25     3391.02     39.46 o
  -5   2   2      380.53      459.01      5.97 o
  -4   2   2     2229.97     2286.51     23.53 o
  -3   2   2     2665.89     2878.05     22.93 o
  -2   2   2    15851.44    16152.43    134.16 o
  -1   2   2     1796.58     1903.55     16.33 o
   0   2   2      303.45      269.25      2.55 o
   1   2   2     9058.91     9335.70     68.40 o
   2   2   2     1702.88     1645.78     13.55 o
   3   2   2      878.23      789.72      9.12 o
   4   2   2        3.43        9.07      0.89 o
   5   2   2      194.25      233.85      3.70 o
   6   2   2      500.87      480.89      6.97 o
   7   2   2      602.30      646.47      8.98 o
   8   2   2      290.46      305.05      6.33 o
   9   2   2      887.22      812.88     12.69 o
  10   2   2       36.13       30.32      2.97 o
  11   2   2        3.58        1.98      1.91 o
  12   2   2        5.96        7.08      2.39 o
  13   2   2       85.70       84.49      4.30 o
  14   2   2        0.02       -2.17      2.17 o
  15   2   2       91.57       91.11      7.49 o
  16   2   2        0.01       -2.16      3.09 o
  17   2   2        0.85       -3.22      3.22 o
 -18   3   2       18.60       14.99      5.05 o
 -17   3   2       19.90       32.14      5.22 o
 -16   3   2        0.87       -0.07      3.60 o
 -15   3   2        4.00        1.96      3.35 o
 -14   3   2       11.60       23.44      3.91 o
 -13   3   2        0.70       -2.31      2.46 o
 -12   3   2       17.61       20.30      2.75 o
 -11   3   2       69.51       70.00      3.82 o
 -10   3   2        5.11        1.45      1.76 o
  -9   3   2        0.14       -0.58      1.20 o
  -8   3   2       11.13        5.90      1.25 o
  -7   3   2      341.40      419.05      6.18 o
  -6   3   2     1069.35     1270.91     14.31 o
  -5   3   2      395.11      504.93      6.53 o
  -4   3   2      390.48      478.04      5.51 o
  -3   3   2      512.51      588.38      5.50 o
  -2   3   2     8137.13     8388.01     65.21 o
  -1   3   2      269.96      263.39      3.11 o
   0   3   2      107.82       89.87      1.21 o
   1   3   2      533.62      578.08      5.65 o
   2   3   2       14.43        4.26      0.46 o
   3   3   2      978.56     1125.92     11.70 o
   4   3   2      158.39      182.66      3.30 o
   5   3   2       85.14       75.59      2.60 o
   6   3   2       20.20       17.67      1.39 o
   7   3   2        2.77        4.06      1.15 o
   8   3   2      380.02      383.67      5.93 o
   9   3   2      178.36      171.99      4.09 o
  10   3   2      589.72      623.30      8.87 o
  11   3   2       10.17        6.23      1.85 o
  12   3   2       72.60       87.78      3.60 o
  13   3   2       24.55       15.97      3.52 o
  14   3   2        4.78        3.50      3.00 o
  15   3   2       91.16       90.15      5.50 o
  16   3   2        3.14        5.11      3.58 o
  17   3   2        2.21       -3.94      3.94 o
 -18   4   2        6.04       -4.33      7.77 o
 -17   4   2       20.19       17.12      4.60 o
 -16   4   2       52.88       42.38      5.32 o
 -15   4   2        0.37        0.62      2.57 o
 -14   4   2       14.08       13.51      2.91 o
 -13   4   2        2.58        2.06      2.33 o
 -12   4   2       30.97       26.38      2.94 o
 -11   4   2      277.68      295.05      6.09 o
 -10   4   2      576.88      527.37      8.27 o
  -9   4   2      321.70      339.25      5.97 o
  -8   4   2      530.94      498.84      7.31 o
  -7   4   2       21.33       23.00      1.57 o
  -6   4   2      592.53      583.92      7.63 o
  -5   4   2        0.06       -0.93      0.93 o
  -4   4   2      645.30      723.14      6.35 o
  -3   4   2      194.72      223.16      2.73 o
  -2   4   2       57.81       97.72      1.55 o
  -1   4   2     1253.69     1432.89     12.81 o
   0   4   2      212.09      189.52      2.07 o
   1   4   2       95.62      111.71      1.51 o
   2   4   2      131.55      207.14      2.79 o
   3   4   2      369.28      440.07      4.53 o
   4   4   2      475.92      486.69      5.56 o
   5   4   2      217.42      236.72      3.56 o
   6   4   2      179.32      198.90      3.66 o
   7   4   2      311.92      330.52      5.69 o
   8   4   2      113.04      122.04      3.72 o
   9   4   2      398.72      368.69      6.84 o
  10   4   2       43.85       45.77      2.76 o
  11   4   2       41.00       37.38      3.31 o
  12   4   2       97.05       94.11      4.74 o
  13   4   2        4.46        3.81      2.75 o
  14   4   2        0.40       -2.85      4.20 o
  15   4   2        4.07        1.86      3.69 o
  16   4   2        7.67        2.21      3.30 o
  17   4   2        3.94       -2.36      3.35 o
 -17   5   2       26.31       32.03      5.25 o
 -16   5   2      104.90      130.19      7.54 o
 -15   5   2       28.40       32.49      7.40 o
 -14   5   2       14.38       14.32      3.01 o
 -13   5   2       24.69       25.21      3.08 o
 -12   5   2       57.73       58.87      3.42 o
 -11   5   2       30.58       27.32      2.52 o
 -10   5   2        3.52       -1.25      1.64 o
  -9   5   2       82.72       79.09      2.74 o
  -8   5   2        0.32       -0.87      1.09 o
  -7   5   2        0.11        0.98      1.04 o
  -6   5   2      165.49      171.98      2.49 o
  -5   5   2     1481.22     1581.92     13.75 o
  -4   5   2     6131.20     6447.77     47.78 o
  -3   5   2     1401.40     1453.67     12.44 o
  -2   5   2        6.50       16.77      0.87 o
  -1   5   2      679.23      727.82      6.57 o
   0   5   2      342.26      321.69      3.64 o
   1   5   2      565.03      625.42      5.96 o
   2   5   2       58.37       40.76      1.20 o
   3   5   2       63.54       44.21      1.33 o
   4   5   2       57.95       70.75      1.93 o
   5   5   2        7.00        3.96      0.97 o
   6   5   2       33.38       38.47      1.81 o
   7   5   2      476.90      450.11      5.91 o
   8   5   2     1527.08     1442.18     20.18 o
   9   5   2      106.03      103.72      4.28 o
  10   5   2       54.38       48.83      2.94 o
  11   5   2        9.06        9.23      2.25 o
  12   5   2        0.51        1.49      2.37 o
  13   5   2        0.38        1.56      2.61 o
  14   5   2        9.03        5.91      3.73 o
  15   5   2        0.35       -2.00      2.88 o
  16   5   2        1.56        1.84      3.51 o
 -17   6   2        8.57        4.75      4.34 o
 -16   6   2       10.69       13.88      4.15 o
 -15   6   2        0.92        3.14      3.53 o
 -14   6   2        0.19        4.83      2.62 o
 -13   6   2       64.68       68.08      6.81 o
 -12   6   2       53.68       52.49      3.58 o
 -11   6   2       76.19       83.34      3.98 o
 -10   6   2      169.03      150.53      4.95 o
  -9   6   2       29.82       34.46      2.59 o
  -8   6   2       64.55       52.82      2.29 o
  -7   6   2      157.78      164.83      4.48 o
  -6   6   2       49.87       71.06      2.72 o
  -5   6   2        2.28        2.87      0.84 o
  -4   6   2       23.42       27.19      1.57 o
  -3   6   2        9.87        7.35      0.77 o
  -2   6   2       11.87       17.22      0.91 o
  -1   6   2      481.32      568.71      6.46 o
   0   6   2      129.69       96.74      1.77 o
   1   6   2      380.81      351.91      4.62 o
   2   6   2      168.23      200.46      2.76 o
   3   6   2       32.04       29.33      1.70 o
   4   6   2       25.78       42.40      1.50 o
   5   6   2        1.66        1.15      0.86 o
   6   6   2       45.34       39.59      2.12 o
   7   6   2       53.78       53.47      2.92 o
   8   6   2       87.79       94.41      3.53 o
   9   6   2       41.83       32.02      2.48 o
  10   6   2       40.04       38.59      2.80 o
  11   6   2       23.54       30.58      2.81 o
  12   6   2       35.62       34.88      3.57 o
  13   6   2       31.03       28.17      3.58 o
  14   6   2        1.75        2.10      2.94 o
  15   6   2        0.06       -2.80      2.80 o
  16   6   2        0.16        0.03      3.27 o
 -16   7   2        1.22       -0.01      3.04 o
 -15   7   2        8.91       -1.02      2.74 o
 -14   7   2       47.38       57.50      3.86 o
 -13   7   2        4.65        5.31      2.25 o
 -12   7   2       11.39        9.51      2.17 o
 -11   7   2        1.34        0.85      1.85 o
 -10   7   2       21.47       15.51      2.20 o
  -9   7   2        3.07        2.89      1.72 o
  -8   7   2      215.33      192.14      4.71 o
  -7   7   2     1358.28     1301.47     15.85 o
  -6   7   2      488.74      496.80      7.56 o
  -5   7   2       15.97       25.45      2.40 o
  -4   7   2       20.18       27.30      1.21 o
  -3   7   2      254.65      261.26      3.62 o
  -2   7   2      747.22      715.87      7.41 o
  -1   7   2        9.24       10.41      0.75 o
   0   7   2      248.54      219.40      4.90 o
   1   7   2      106.43      113.90      2.07 o
   2   7   2       75.77       70.45      2.27 o
   3   7   2      187.17      200.09      3.18 o
   4   7   2       42.24       35.97      1.72 o
   5   7   2      105.30      109.99      3.45 o
   6   7   2     1447.84     1492.79     17.92 o
   7   7   2       10.66       11.68      1.92 o
   8   7   2       18.57       18.83      3.13 o
   9   7   2        5.48        3.06      1.90 o
  10   7   2      115.52      101.91      4.61 o
  11   7   2       67.31       56.50      3.56 o
  12   7   2        6.19        5.31      2.33 o
  13   7   2        4.75        0.15      2.33 o
  14   7   2        0.35        0.44      2.38 o
  15   7   2        2.99        3.16      2.67 o
 -15   8   2        0.96       -3.01      5.54 o
 -14   8   2        0.09        0.02      2.67 o
 -13   8   2        5.11        6.56      2.55 o
 -12   8   2        4.98        4.98      2.30 o
 -11   8   2       10.36        7.01      2.20 o
 -10   8   2       33.09       30.85      3.39 o
  -9   8   2       44.99       59.98      3.08 o
  -8   8   2       11.91       15.07      3.25 o
  -7   8   2       56.00       50.72      2.70 o
  -6   8   2       39.49       40.05      2.30 o
  -5   8   2       14.14       14.59      2.15 o
  -4   8   2       15.23       14.24      1.61 o
  -3   8   2      170.13      153.88      2.96 o
  -2   8   2      185.05      170.50      3.23 o
  -1   8   2        2.13        3.78      0.84 o
   0   8   2      245.08      202.59      3.03 o
   1   8   2      347.92      296.19      3.95 o
   2   8   2        1.09        3.02      0.95 o
   3   8   2       61.12       62.27      2.93 o
   4   8   2       85.45       79.83      3.72 o
   5   8   2       40.90       41.02      2.36 o
   6   8   2       47.37       47.03      2.69 o
   7   8   2        3.99        1.26      1.75 o
   8   8   2       44.13       45.13      2.93 o
   9   8   2        6.74        6.40      2.04 o
  10   8   2       22.66       34.87      3.71 o
  11   8   2       36.91       46.14      3.69 o
  12   8   2       16.20       12.89      2.81 o
  13   8   2        3.04        2.97      2.67 o
  14   8   2        2.39       -1.12      2.52 o
 -14   9   2        9.17        0.08      3.49 o
 -13   9   2        0.01        1.05      2.75 o
 -12   9   2        7.40       10.86      3.08 o
 -11   9   2        1.32       -2.14      2.19 o
 -10   9   2        3.79        2.39      2.38 o
  -9   9   2       51.77       47.60      4.36 o
  -8   9   2      216.71      207.85      6.07 o
  -7   9   2       40.80       33.77      2.82 o
  -6   9   2      102.16       96.01      3.87 o
  -5   9   2       55.55       49.05      2.63 o
  -4   9   2       51.01       49.99      2.43 o
  -3   9   2       24.31       19.51      1.60 o
  -2   9   2        0.38       -0.19      1.78 o
  -1   9   2        6.80        9.53      1.44 o
   0   9   2       19.51       24.24      4.60 o
   1   9   2      149.10      148.32      3.85 o
   2   9   2        4.76        8.82      1.37 o
   3   9   2        4.77        2.26      1.61 o
   4   9   2       16.66       13.47      1.77 o
   5   9   2      306.88      308.94      8.32 o
   6   9   2       34.01       41.14      2.82 o
   7   9   2       60.41       50.58      3.00 o
   8   9   2       71.14       83.60      4.69 o
   9   9   2       45.18       48.80      3.27 o
  10   9   2       18.62       18.95      2.75 o
  11   9   2        8.19        6.96      2.62 o
  12   9   2       32.24       37.15      3.55 o
  13   9   2        6.85        6.71      3.05 o
 -13  10   2       12.86       12.62      3.41 o
 -12  10   2        0.47       -2.62      2.62 o
 -11  10   2        3.16        6.56      2.75 o
 -10  10   2        2.53        7.70      2.64 o
  -9  10   2        0.70        5.14      2.40 o
  -8  10   2       17.74       17.51      2.84 o
  -7  10   2        4.01        1.29      1.97 o
  -6  10   2       69.78       67.87      3.44 o
  -5  10   2        0.74       -0.80      1.49 o
  -4  10   2        0.06        0.30      1.30 o
  -3  10   2       10.76        8.71      2.37 o
  -2  10   2       15.60       11.32      2.15 o
  -1  10   2       20.86       21.79      2.85 o
   0  10   2        2.20        2.41      1.52 o
   1  10   2       54.68       51.76      4.18 o
   2  10   2       17.09       17.78      2.00 o
   3  10   2        5.77        7.14      1.64 o
   4  10   2       42.29       51.42      3.32 o
   5  10   2       21.60       19.57      2.99 o
   6  10   2        1.59       -0.94      1.82 o
   7  10   2       10.49       12.77      2.49 o
   8  10   2       10.74        7.39      2.43 o
   9  10   2        9.19        6.21      2.63 o
  10  10   2       31.97       34.13      3.63 o
  11  10   2       12.65       13.54      3.30 o
  12  10   2        1.32       -0.65      3.16 o
 -12  11   2        0.42        1.13      4.98 o
 -11  11   2        0.18       -2.73      2.73 o
 -10  11   2       18.02       16.34      3.17 o
  -9  11   2       23.77       20.39      3.97 o
  -8  11   2        7.05        4.65      2.45 o
  -7  11   2        0.01       -1.98      1.98 o
  -6  11   2       12.21       13.05      2.21 o
  -5  11   2       22.56       30.16      3.03 o
  -4  11   2       27.63       30.62      3.34 o
  -3  11   2       73.42       80.43      4.46 o
  -2  11   2        8.68        3.21      2.66 o
  -1  11   2       17.03       12.00      4.54 o
   0  11   2        8.80       13.51      4.31 o
   1  11   2        0.44       -2.27      2.88 o
   2  11   2        8.55        6.41      2.36 o
   3  11   2        4.79        3.01      1.96 o
   4  11   2       12.13        9.08      3.21 o
   5  11   2        0.05        0.09      1.94 o
   6  11   2        0.60        0.68      2.38 o
   7  11   2       18.83       13.34      2.67 o
   8  11   2        9.06        5.68      2.58 o
   9  11   2        1.41        4.16      2.60 o
  10  11   2        3.68        1.90      2.85 o
  11  11   2        0.00       -3.61      3.94 o
 -10  12   2        5.36       -2.80      2.80 o
  -9  12   2        0.88       -1.39      3.36 o
  -8  12   2        3.12       -3.07      3.07 o
  -7  12   2        1.51        1.33      2.96 o
  -6  12   2        1.62       -1.65      3.24 o
  -5  12   2       38.17       37.26      3.99 o
  -4  12   2      114.58      118.63      5.81 o
  -3  12   2       16.58       15.54      4.89 o
  -2  12   2        9.78       12.66      5.13 o
  -1  12   2       16.13       12.86      4.59 o
   0  12   2        0.00       -3.37      3.67 o
   1  12   2        0.72       -0.10      4.61 o
   2  12   2        6.02       12.75      6.67 o
   3  12   2        1.93        0.02      2.76 o
   4  12   2        0.76       -0.99      2.47 o
   5  12   2       15.83       11.14      2.83 o
   6  12   2        0.14       -2.39      2.59 o
   7  12   2        1.28        5.34      4.01 o
   8  12   2       20.22       24.62      4.25 o
   9  12   2       10.90       13.93      3.36 o
  -7  13   2        5.53        1.56      4.02 o
  -6  13   2        0.76       -3.36      3.36 o
  -5  13   2       11.04        4.63      6.58 o
  -4  13   2       16.60       28.60      6.14 o
  -3  13   2        4.12        5.59      4.82 o
  -2  13   2        2.26        1.58      4.72 o
  -1  13   2        0.00       -1.49      3.84 o
   0  13   2        0.47        0.34      4.01 o
   1  13   2       11.73        8.10      4.60 o
   2  13   2       23.07       16.02      8.26 o
   3  13   2        0.12       -2.27      6.17 o
   4  13   2        1.64       -0.77      6.44 o
   5  13   2        0.92       -0.36      3.54 o
   6  13   2        2.68        1.23      3.01 o
  -3  14   2       17.89       17.60     10.48 o
  -2  14   2        0.89       -0.16      5.01 o
  -1  14   2        7.35        2.37     10.14 o
   0  14   2       22.26       19.46      9.85 o
   1  14   2       16.00       24.83      8.94 o
   2  14   2        7.94       10.76      8.08 o
 -19   1   3        4.25        1.06      4.74 o
 -18   1   3        0.19        3.10      4.02 o
 -17   1   3        3.17        3.79      3.54 o
 -16   1   3        0.01       -0.84      2.83 o
 -15   1   3        0.32        0.37      3.18 o
 -14   1   3      128.35      139.52      5.75 o
 -13   1   3      101.63       79.32      4.32 o
 -12   1   3      237.86      230.56      6.47 o
 -11   1   3        2.74        2.07      1.94 o
 -10   1   3       54.10       60.03      3.18 o
  -9   1   3        0.59        2.43      1.64 o
  -8   1   3        0.05       -1.29      1.29 o
  -7   1   3       10.57       32.05      2.11 o
  -6   1   3      506.98      414.56      6.70 o
  -5   1   3      463.39      379.54      6.01 o
  -4   1   3      763.81      690.00      7.91 o
  -3   1   3      147.69      180.86      2.38 o
  -2   1   3     4952.74     5586.36     50.60 o
  -1   1   3    10497.87    11029.98     82.56 o
   0   1   3      966.34      853.45      5.90 o
   1   1   3    21751.66    22913.64    192.49 o
   2   1   3     8685.17     9013.14     75.45 o
   3   1   3     1280.93     1312.16     14.45 o
   4   1   3     1242.53     1093.46     11.50 o
   5   1   3      625.74      560.56      6.97 o
   6   1   3       67.25       54.31      2.32 o
   7   1   3       17.17       15.19      1.67 o
   8   1   3      292.49      326.77      6.77 o
   9   1   3       54.38       49.67      3.02 o
  10   1   3       30.81       25.90      2.84 o
  11   1   3      157.81      172.66      6.38 o
  12   1   3        1.96       -1.13      2.57 o
  13   1   3        1.33       -1.85      2.10 o
  14   1   3       21.76       16.92      2.77 o
  15   1   3       20.01       10.64      3.11 o
  16   1   3        1.81        2.23      2.83 o
  17   1   3        9.76        8.64      3.19 o
 -18   2   3        6.32        0.05      6.35 o
 -17   2   3        2.38        1.05      3.83 o
 -16   2   3       10.27        9.03      3.86 o
 -15   2   3       14.26       11.16      4.38 o
 -14   2   3      112.22      117.50      9.34 o
 -13   2   3        2.04        1.34      2.45 o
 -12   2   3        1.03        2.54      2.27 o
 -11   2   3        2.27        5.79      2.17 o
 -10   2   3       32.20       42.58      2.84 o
  -9   2   3      155.73      136.57      4.23 o
  -8   2   3       42.91       39.34      2.40 o
  -7   2   3      430.57      516.18      7.05 o
  -6   2   3      727.28      896.26     10.55 o
  -5   2   3      855.15      870.75     10.02 o
  -4   2   3       38.82       27.42      1.04 o
  -3   2   3     2898.12     3096.48     26.30 o
  -2   2   3       19.54       12.62      0.80 o
  -1   2   3     2737.94     2806.06     20.03 o
   0   2   3      538.86      492.32      3.86 o
   1   2   3     3218.03     3205.26     24.13 o
   2   2   3     1959.92     2113.04     19.99 o
   3   2   3       63.27       56.55      1.79 o
   4   2   3       57.61       42.90      1.70 o
   5   2   3       15.09        8.64      1.20 o
   6   2   3     1514.37     1526.44     16.00 o
   7   2   3       15.25       18.95      1.58 o
   8   2   3      181.21      179.52      4.01 o
   9   2   3      440.11      416.30      6.70 o
  10   2   3        0.67       -1.59      1.59 o
  11   2   3        0.78        1.22      1.76 o
  12   2   3      150.12      158.71      4.78 o
  13   2   3        0.93       -2.35      2.35 o
  14   2   3       59.48       72.04      3.90 o
  15   2   3       13.01       15.10      3.63 o
  16   2   3       31.65       35.12      4.51 o
  17   2   3        8.80        2.36      3.08 o
 -18   3   3        0.18        1.23      6.74 o
 -17   3   3       23.35       21.17      4.99 o
 -16   3   3        5.07        5.66      3.86 o
 -15   3   3        4.67        7.97      3.57 o
 -14   3   3        2.94        5.86      2.17 o
 -13   3   3        3.34        1.03      1.92 o
 -12   3   3       60.10       52.32      2.98 o
 -11   3   3       49.43       48.25      2.70 o
 -10   3   3        5.10        4.32      1.59 o
  -9   3   3       93.70       92.53      3.33 o
  -8   3   3      103.51      124.67      3.61 o
  -7   3   3       44.43       56.09      2.09 o
  -6   3   3        4.28       10.18      1.18 o
  -5   3   3        0.40        2.01      0.85 o
  -4   3   3        0.09        0.14      0.61 o
  -3   3   3      413.83      499.61      4.86 o
  -2   3   3      546.09      604.30      5.99 o
  -1   3   3       15.44       11.98      1.00 o
   0   3   3      403.96      365.97      3.41 o
   1   3   3      112.12      159.86      1.99 o
   2   3   3      564.37      609.44      6.23 o
   3   3   3       13.15       11.46      1.20 o
   4   3   3       38.66       26.00      1.39 o
   5   3   3        2.79        3.47      1.04 o
   6   3   3       96.55       95.94      2.95 o
   7   3   3      147.77      162.53      3.96 o
   8   3   3      246.74      275.78      5.59 o
   9   3   3       79.63       75.51      2.97 o
  10   3   3      293.63      270.06      5.49 o
  11   3   3       32.17       32.81      2.54 o
  12   3   3       79.95       77.41      3.50 o
  13   3   3       12.99       12.85      3.18 o
  14   3   3        6.13        3.96      3.12 o
  15   3   3       43.98       40.44      4.49 o
  16   3   3        6.20        7.40      3.74 o
  17   3   3        2.22        2.80      4.17 o
 -18   4   3       11.28        5.73      4.66 o
 -17   4   3       29.07       21.76      7.22 o
 -16   4   3       25.53       39.97      6.57 o
 -15   4   3        3.48        2.48      3.23 o
 -14   4   3       12.32       14.44      2.90 o
 -13   4   3       24.85       21.83      2.84 o
 -12   4   3      156.95      181.34      6.52 o
 -11   4   3       11.42       14.82      2.17 o
 -10   4   3       74.00       60.72      2.79 o
  -9   4   3      113.19       98.76      3.19 o
  -8   4   3        6.97        6.17      1.69 o
  -7   4   3       82.66       90.80      2.71 o
  -6   4   3        0.21        2.79      1.12 o
  -5   4   3     2710.70     3165.51     29.64 o
  -4   4   3     4085.77     4482.80     35.57 o
  -3   4   3       93.84       88.80      1.60 o
  -2   4   3      396.69      317.79      3.38 o
  -1   4   3      275.89      291.54      3.41 o
   0   4   3      498.62      609.50      5.38 o
   1   4   3       30.66       21.25      1.02 o
   2   4   3      125.54      129.92      1.86 o
   3   4   3      377.85      393.47      4.36 o
   4   4   3        2.97       10.32      0.95 o
   5   4   3        8.87        8.31      1.06 o
   6   4   3       22.71       31.34      2.12 o
   7   4   3      185.96      178.84      4.20 o
   8   4   3      296.16      334.60      6.26 o
   9   4   3        6.19        6.56      1.95 o
  10   4   3       10.37       12.16      2.33 o
  11   4   3        7.27        4.23      2.46 o
  12   4   3       34.00       33.10      3.49 o
  13   4   3       20.53       14.39      3.28 o
  14   4   3        8.53        3.92      3.29 o
  15   4   3        3.11        4.22      3.72 o
  16   4   3        3.88       -2.37      3.61 o
 -17   5   3       16.84       18.81      5.38 o
 -16   5   3        2.19        7.04      4.04 o
 -15   5   3        0.41        1.81      3.36 o
 -14   5   3       14.74       16.16      3.71 o
 -13   5   3       18.77       26.50      3.52 o
 -12   5   3      170.00      145.73      5.18 o
 -11   5   3      546.59      504.21      9.47 o
 -10   5   3       43.68       50.82      3.14 o
  -9   5   3       71.66       73.62      3.14 o
  -8   5   3        0.75        4.48      1.39 o
  -7   5   3       37.16       47.35      2.08 o
  -6   5   3        0.00       -0.78      0.78 o
  -5   5   3      572.97      617.17      6.50 o
  -4   5   3      128.42      113.98      2.01 o
  -3   5   3     1094.00     1269.60     11.93 o
  -2   5   3        0.52        6.09      0.69 o
  -1   5   3      832.99      995.58     10.47 o
   0   5   3        0.04        0.49      0.47 o
   1   5   3       11.40        6.57      0.72 o
   2   5   3      183.64      196.95      3.13 o
   3   5   3       60.99       73.94      1.87 o
   4   5   3      572.62      639.91      8.51 o
   5   5   3      110.20      103.37      2.38 o
   6   5   3      117.38      120.36      3.11 o
   7   5   3      141.56      142.08      3.86 o
   8   5   3      547.50      546.54     11.15 o
   9   5   3       77.63       74.50      3.34 o
  10   5   3       92.90       84.78      3.69 o
  11   5   3        0.64        0.23      2.61 o
  12   5   3        0.32       -1.43      2.35 o
  13   5   3        0.05        1.27      2.56 o
  14   5   3        0.50       -2.84      2.84 o
  15   5   3        1.71        4.59      3.05 o
  16   5   3        1.66       -2.95      2.95 o
 -17   6   3       10.47       15.81      4.79 o
 -16   6   3        0.57        3.41      3.62 o
 -15   6   3        1.27        4.39      3.52 o
 -14   6   3        0.45        1.17      2.97 o
 -13   6   3       35.82       30.39      3.74 o
 -12   6   3        1.21       -0.12      2.04 o
 -11   6   3       10.74       14.27      2.52 o
 -10   6   3       33.67       34.85      2.94 o
  -9   6   3       33.28       33.15      2.64 o
  -8   6   3        2.70        1.47      1.32 o
  -7   6   3      147.99      133.22      3.17 o
  -6   6   3      120.78      116.59      2.66 o
  -5   6   3       68.92       60.24      1.69 o
  -4   6   3        7.11        8.46      0.86 o
  -3   6   3        0.47        1.56      0.83 o
  -2   6   3       14.47       30.79      1.16 o
  -1   6   3       40.41       35.12      1.20 o
   0   6   3      213.10      263.69      4.02 o
   1   6   3      175.32      167.89      3.27 o
   2   6   3      178.15      163.06      3.19 o
   3   6   3      125.44      120.04      2.38 o
   4   6   3       43.94       44.62      2.54 o
   5   6   3       95.91      107.53      3.68 o
   6   6   3      199.81      203.35      4.16 o
   7   6   3       84.64       83.53      5.62 o
   8   6   3       15.99       19.40      2.21 o
   9   6   3       44.22       51.49      2.95 o
  10   6   3       27.09       31.36      2.74 o
  11   6   3        0.69       -0.18      1.92 o
  12   6   3        6.51        8.55      2.40 o
  13   6   3        0.00        3.94      2.40 o
  14   6   3        2.77        1.38      2.78 o
  15   6   3       54.22       59.53      6.44 o
 -16   7   3       26.34       27.92      6.80 o
 -15   7   3        7.60        7.06      5.22 o
 -14   7   3       18.66       17.17      3.88 o
 -13   7   3        6.76        7.43      2.28 o
 -12   7   3        0.14        1.46      1.90 o
 -11   7   3        0.02       -0.45      1.74 o
 -10   7   3        6.93        5.98      2.15 o
  -9   7   3      194.66      180.86      4.72 o
  -8   7   3        0.03       -1.01      1.55 o
  -7   7   3      557.90      598.38      8.87 o
  -6   7   3     1275.45     1263.95     13.88 o
  -5   7   3      224.49      217.80      4.60 o
  -4   7   3        1.22        0.82      0.87 o
  -3   7   3      112.92      142.80      2.59 o
  -2   7   3      127.54      151.47      2.54 o
  -1   7   3       65.69       48.39      1.62 o
   0   7   3       70.49       62.41      1.67 o
   1   7   3        2.05        1.40      0.69 o
   2   7   3        0.90       -0.45      0.79 o
   3   7   3      576.50      528.33      6.81 o
   4   7   3      604.22      650.19      9.14 o
   5   7   3       88.19       70.15      2.98 o
   6   7   3      473.74      454.95      7.72 o
   7   7   3       62.83       58.71      2.99 o
   8   7   3        4.60        4.02      1.87 o
   9   7   3       95.98       98.50      4.68 o
  10   7   3       15.46       19.41      2.59 o
  11   7   3       31.66       34.33      3.26 o
  12   7   3        9.38       13.15      2.78 o
  13   7   3        0.01       -1.13      2.35 o
  14   7   3        2.76        2.77      2.61 o
  15   7   3        3.57        7.77      4.07 o
 -15   8   3        1.86       -0.11      3.31 o
 -14   8   3        1.08        6.03      3.27 o
 -13   8   3        0.67        2.38      2.45 o
 -12   8   3        0.01        0.80      2.11 o
 -11   8   3        0.66       -0.05      1.87 o
 -10   8   3       13.49        9.01      2.07 o
  -9   8   3       18.63       13.07      2.15 o
  -8   8   3       92.00       91.58      4.04 o
  -7   8   3      232.39      209.67      4.98 o
  -6   8   3        0.76        0.81      1.57 o
  -5   8   3      437.71      388.53      6.63 o
  -4   8   3      120.14      111.76      3.28 o
  -3   8   3       33.95       31.86      1.55 o
  -2   8   3       38.90       37.52      1.62 o
  -1   8   3        0.06        1.29      0.89 o
   0   8   3        4.81        3.88      0.88 o
   1   8   3       20.86       19.43      1.14 o
   2   8   3       95.06       81.24      2.88 o
   3   8   3        1.52       -0.85      1.22 o
   4   8   3        1.19        0.41      1.43 o
   5   8   3      154.65      154.91      4.31 o
   6   8   3        0.32       -0.27      1.58 o
   7   8   3        3.70        3.34      1.81 o
   8   8   3       11.36       14.40      2.67 o
   9   8   3        5.23        4.55      2.64 o
  10   8   3       25.42       27.61      2.86 o
  11   8   3        1.66        1.23      2.21 o
  12   8   3        0.46        4.00      2.45 o
  13   8   3       10.95        7.27      2.81 o
  14   8   3        0.12       -1.88      2.62 o
 -14   9   3        3.09        3.02      3.61 o
 -13   9   3        6.10        8.76      3.09 o
 -12   9   3        4.98        5.13      2.70 o
 -11   9   3        0.27        1.42      2.91 o
 -10   9   3       20.71       24.25      3.90 o
  -9   9   3       86.53       95.45      4.50 o
  -8   9   3      206.48      176.83      5.69 o
  -7   9   3       74.22       76.86      3.79 o
  -6   9   3       99.91       95.81      3.63 o
  -5   9   3       19.28       19.96      2.01 o
  -4   9   3       41.42       45.19      2.41 o
  -3   9   3      107.96      107.97      3.12 o
  -2   9   3       53.34       59.91      2.56 o
  -1   9   3      256.75      236.42      7.86 o
   0   9   3        1.69       -0.20      1.16 o
   1   9   3      284.64      276.65      5.42 o
   2   9   3      181.84      165.58      3.86 o
   3   9   3       27.13       35.32      2.29 o
   4   9   3      102.47      111.64      3.63 o
   5   9   3        0.11       -0.26      1.78 o
   6   9   3       17.31       11.09      2.17 o
   7   9   3        3.51        1.45      2.73 o
   8   9   3       20.02       13.66      2.39 o
   9   9   3        1.51        0.39      2.05 o
  10   9   3       23.68       28.44      3.08 o
  11   9   3        0.43       -2.21      2.21 o
  12   9   3       19.87       13.75      3.07 o
  13   9   3        2.53        0.71      2.69 o
 -13  10   3        0.12        1.30      3.16 o
 -12  10   3        1.64       -1.83      3.37 o
 -11  10   3        4.17        4.68      2.72 o
 -10  10   3        2.17        6.04      2.67 o
  -9  10   3       32.61       34.92      3.41 o
  -8  10   3       35.43       27.69      3.06 o
  -7  10   3       41.36       35.35      2.94 o
  -6  10   3        5.84        1.65      1.74 o
  -5  10   3        1.75       -0.65      1.52 o
  -4  10   3        0.02       -0.72      1.33 o
  -3  10   3        0.82       -0.95      1.31 o
  -2  10   3      161.45      140.03      5.17 o
  -1  10   3       30.29       30.11      2.12 o
   0  10   3       89.74       91.41      3.00 o
   1  10   3        1.64       -1.57      1.97 o
   2  10   3        1.23        0.89      2.08 o
   3  10   3       14.01       13.37      1.79 o
   4  10   3      247.38      252.61      5.80 o
   5  10   3       30.26       23.71      2.50 o
   6  10   3        0.67        1.55      2.10 o
   7  10   3        3.09        1.04      2.00 o
   8  10   3       10.92        7.74      2.57 o
   9  10   3       28.79       28.52      3.39 o
  10  10   3        0.98       -2.47      2.78 o
  11  10   3       16.63       21.83      4.30 o
  12  10   3        0.20        0.86      4.15 o
 -12  11   3       22.75       34.01      4.24 o
 -11  11   3        0.33       -2.05      2.73 o
 -10  11   3        9.16       -0.25      3.83 o
  -9  11   3        4.34        4.80      2.63 o
  -8  11   3       18.65       18.79      2.84 o
  -7  11   3        0.43        2.65      2.10 o
  -6  11   3       24.02       21.03      2.38 o
  -5  11   3       21.42       21.70      2.52 o
  -4  11   3        2.37        2.11      2.32 o
  -3  11   3        0.20        2.82      2.41 o
  -2  11   3       12.04       12.73      2.40 o
  -1  11   3        5.81        6.35      1.62 o
   0  11   3       12.60       12.02      2.19 o
   1  11   3       26.12       27.17      2.81 o
   2  11   3        0.48       -1.48      2.35 o
   3  11   3        1.77        0.51      2.79 o
   4  11   3        5.40        4.98      1.84 o
   5  11   3       28.23       29.65      2.62 o
   6  11   3        1.47        3.51      2.17 o
   7  11   3       70.89       69.91      4.08 o
   8  11   3        0.24       -0.20      2.67 o
   9  11   3       14.14       13.09      3.08 o
  10  11   3        0.06       -1.67      2.98 o
 -10  12   3       47.38       60.71      4.57 o
  -9  12   3        3.92        5.50      3.57 o
  -8  12   3        3.94        1.85      3.37 o
  -7  12   3        1.27       -0.71      2.92 o
  -6  12   3        0.53       -1.89      2.62 o
  -5  12   3        4.20        6.48      2.91 o
  -4  12   3        2.87        7.94      2.93 o
  -3  12   3        0.38       -3.47      4.13 o
  -2  12   3        2.50        0.50      4.01 o
  -1  12   3        0.63       -0.39      4.72 o
   0  12   3        4.04        0.60      4.14 o
   1  12   3       14.12        9.26      6.81 o
   2  12   3       24.75       21.13      3.51 o
   3  12   3        0.95        0.44      2.91 o
   4  12   3        2.39        3.93      3.26 o
   5  12   3        1.17        1.56      3.42 o
   6  12   3        4.52        7.03      4.70 o
   7  12   3        5.65        6.21      3.22 o
   8  12   3        9.16        9.02      3.65 o
  -7  13   3        3.06       -0.36      4.03 o
  -6  13   3        1.90        1.19      4.13 o
  -5  13   3        0.54        8.11      4.85 o
  -4  13   3        3.38        2.00      5.47 o
  -3  13   3        0.46        1.37      5.02 o
  -2  13   3        0.74       -3.95      4.10 o
  -1  13   3        7.16        4.57      6.33 o
   0  13   3        0.19        2.14      6.83 o
   1  13   3        4.51        6.54      7.22 o
   2  13   3        0.37        8.03      6.67 o
   3  13   3        0.34       -0.91      5.99 o
   4  13   3        5.43        9.10      4.90 o
   5  13   3        5.55        9.37      4.04 o
   6  13   3        0.29       -3.50      3.50 o
  -3  14   3        0.02        2.43      5.04 o
  -2  14   3       10.36       10.69     10.23 o
  -1  14   3        9.16        5.58      5.41 o
   0  14   3        9.26       14.43      8.40 o
   1  14   3        9.81       17.47      8.94 o
 -19   0   4       10.48       24.37      9.67 o
 -18   0   4        5.51        8.42      5.02 o
 -17   0   4       22.72       36.86      6.02 o
 -16   0   4        1.02        1.57      4.09 o
 -15   0   4        0.78       -3.75      3.75 o
 -14   0   4      490.37      527.40     17.61 o
 -13   0   4       24.78       29.72      6.38 o
 -12   0   4      739.93      697.28     17.43 o
 -11   0   4      158.63      162.07      7.36 o
 -10   0   4      500.89      485.65     12.74 o
  -9   0   4      721.86      743.54     16.41 o
  -8   0   4     5574.91     5928.14     96.39 o
  -7   0   4     2997.60     3003.62     50.56 o
  -6   0   4      206.79      288.11      7.49 o
  -5   0   4     1559.54     1767.00     30.30 o
  -4   0   4     6034.16     5659.23     90.23 o
  -3   0   4     1199.74     1507.72     81.53 o
  -2   0   4      559.03      636.80     11.79 o
  -1   0   4      647.83      763.69     11.11 o
   0   0   4     3432.50     3525.79     40.34 o
   1   0   4    45113.75    44476.43    569.38 o
   2   0   4      204.48      121.12      3.33 o
   3   0   4     1168.78     1686.31     23.71 o
   4   0   4     3174.88     3365.62     39.19 o
   5   0   4      702.51      916.69     12.77 o
   6   0   4      518.32      485.52      8.20 o
   7   0   4       14.61       19.55      2.05 o
   8   0   4       15.95       19.16      4.31 o
   9   0   4       57.41       55.53      7.49 o
  10   0   4        1.28       -3.05      3.05 o
  11   0   4        2.90       -3.49      3.49 o
  12   0   4       26.89       34.78      3.55 o
  13   0   4       35.19       41.03      3.95 o
  14   0   4       45.54       53.95      4.67 o
  15   0   4        0.48       -1.75      3.00 o
  16   0   4       34.83       41.01      4.70 o
  17   0   4        1.50        0.96      5.55 o
 -19   1   4        7.73        6.09      4.85 o
 -18   1   4        1.64        0.53      3.88 o
 -17   1   4        0.13       -0.58      3.11 o
 -16   1   4        0.20        4.41      3.02 o
 -15   1   4        0.18       -2.95      2.95 o
 -14   1   4        5.68        4.80      2.89 o
 -13   1   4       16.30       15.09      2.92 o
 -12   1   4       59.59       51.93      3.54 o
 -11   1   4        0.21       -1.78      1.78 o
 -10   1   4       91.20       87.48      3.82 o
  -9   1   4      110.73      128.11      4.19 o
  -8   1   4       90.42       98.88      3.55 o
  -7   1   4        5.90       14.86      2.04 o
  -6   1   4      158.50      111.44      2.41 o
  -5   1   4      206.30      268.62      3.94 o
  -4   1   4      708.59      739.19      7.60 o
  -3   1   4       30.44       31.74      1.38 o
  -2   1   4     2261.25     2344.28     23.89 o
  -1   1   4     3788.81     3743.30     31.76 o
   0   1   4     1920.64     1881.73     14.47 o
   1   1   4    11584.25    11839.79     92.72 o
   2   1   4     1825.18     1915.64     18.55 o
   3   1   4      221.04      198.49      3.03 o
   4   1   4      319.71      355.57      4.63 o
   5   1   4       96.33      130.75      2.95 o
   6   1   4       65.98       64.74      2.32 o
   7   1   4       37.10       41.94      2.07 o
   8   1   4        0.01       -1.21      1.21 o
   9   1   4        3.76        2.35      1.53 o
  10   1   4        0.00       -1.57      1.57 o
  11   1   4       78.76       80.45      3.49 o
  12   1   4       28.34       28.57      3.04 o
  13   1   4       35.82       45.49      3.05 o
  14   1   4       23.64       28.54      2.69 o
  15   1   4        0.04       -1.00      2.20 o
  16   1   4       37.52       44.24      4.16 o
  17   1   4        7.36       11.48      6.36 o
 -19   2   4        8.69        8.17      5.36 o
 -18   2   4        6.63       13.94      4.89 o
 -17   2   4        0.23       -1.68      3.93 o
 -16   2   4       15.17       23.25      4.35 o
 -15   2   4        1.31        3.36      2.97 o
 -14   2   4       40.60       46.68      3.89 o
 -13   2   4       29.50       29.62      3.20 o
 -12   2   4      421.96      403.00      8.72 o
 -11   2   4        4.25        1.73      1.99 o
 -10   2   4      176.50      185.14      5.22 o
  -9   2   4        1.48       -0.11      1.29 o
  -8   2   4       33.55       25.22      1.66 o
  -7   2   4       12.93       23.11      1.44 o
  -6   2   4     2866.39     3251.76     33.47 o
  -5   2   4      930.24      972.14      9.96 o
  -4   2   4     1295.69     1688.70     16.15 o
  -3   2   4      869.07     1039.45     10.29 o
  -2   2   4      187.33      209.96      2.46 o
  -1   2   4     3114.88     3559.22     24.06 o
   0   2   4     1169.06     1180.22      9.43 o
   1   2   4     8038.17     8415.13     70.35 o
   2   2   4      124.22      189.46      2.53 o
   3   2   4      694.38      614.73      7.18 o
   4   2   4       60.65       73.52      2.34 o
   5   2   4     1146.10     1225.69     14.48 o
   6   2   4      350.62      347.82      5.96 o
   7   2   4       89.35      122.33      3.61 o
   8   2   4       13.16       13.16      1.75 o
   9   2   4      211.86      222.60      4.90 o
  10   2   4        7.76       10.57      1.99 o
  11   2   4       43.15       35.32      2.72 o
  12   2   4       11.07       11.35      2.37 o
  13   2   4        7.43        6.33      2.44 o
  14   2   4        5.29        3.44      3.15 o
  15   2   4        5.99        7.67      2.91 o
  16   2   4        7.86        6.36      4.36 o
 -18   3   4       38.29       48.35      8.45 o
 -17   3   4       11.11       11.92      4.55 o
 -16   3   4        0.02       -2.03      3.77 o
 -15   3   4        0.04       -0.23      2.91 o
 -14   3   4       14.77       16.02      3.17 o
 -13   3   4       88.57       64.34      3.30 o
 -12   3   4        0.40       -0.65      1.72 o
 -11   3   4      195.59      199.03      4.82 o
 -10   3   4      234.73      240.92      5.00 o
  -9   3   4      189.94      209.03      4.38 o
  -8   3   4        0.01        0.60      1.10 o
  -7   3   4       13.83       11.99      1.29 o
  -6   3   4      274.18      369.10      5.43 o
  -5   3   4     1189.74     1294.43     12.97 o
  -4   3   4     1710.36     1854.80     17.77 o
  -3   3   4     1509.14     1586.94     13.27 o
  -2   3   4      312.10      318.51      4.13 o
  -1   3   4       45.86       75.96      1.74 o
   0   3   4        3.38        6.43      0.67 o
   1   3   4      517.03      559.84      5.07 o
   2   3   4     1348.31     1604.19     14.58 o
   3   3   4      280.32      235.19      3.56 o
   4   3   4      536.51      586.73      7.02 o
   5   3   4      197.32      219.92      4.31 o
   6   3   4        8.46        7.85      1.46 o
   7   3   4       46.79       39.29      2.34 o
   8   3   4      250.40      231.78      5.21 o
   9   3   4      290.57      288.65      6.17 o
  10   3   4       31.55       23.29      2.78 o
  11   3   4        5.78        4.54      2.20 o
  12   3   4        8.52        7.30      2.79 o
  13   3   4       26.16       20.22      3.43 o
  14   3   4       72.88       80.36      5.25 o
  15   3   4        0.01        1.44      2.81 o
  16   3   4        9.45        4.07      4.54 o
 -18   4   4       28.15       30.44     19.88 o
 -17   4   4        1.37        9.67      5.67 o
 -16   4   4       19.52       26.42      5.87 o
 -15   4   4        5.52       10.31      3.72 o
 -14   4   4        3.57        6.05      3.28 o
 -13   4   4        5.60        8.17      2.42 o
 -12   4   4      292.14      278.72      6.09 o
 -11   4   4        0.50       -0.46      1.78 o
 -10   4   4       31.00       41.16      2.46 o
  -9   4   4       36.13       44.55      2.34 o
  -8   4   4       30.03       31.94      1.89 o
  -7   4   4      294.48      294.34      4.95 o
  -6   4   4      563.03      622.91      7.33 o
  -5   4   4      104.57      119.32      2.86 o
  -4   4   4     1219.76     1493.44     13.74 o
  -3   4   4      154.98      181.70      2.49 o
  -2   4   4      328.91      417.37      4.89 o
  -1   4   4      310.96      376.29      3.53 o
   0   4   4      177.10      148.19      2.64 o
   1   4   4     1702.06     1873.11     19.83 o
   2   4   4      586.07      684.66      6.67 o
   3   4   4       95.77       60.44      1.90 o
   4   4   4      241.31      286.41      4.03 o
   5   4   4        9.58        9.88      1.15 o
   6   4   4       10.46       12.18      1.91 o
   7   4   4        0.33       -1.37      1.37 o
   8   4   4      115.15      128.41      4.00 o
   9   4   4      472.94      511.55      8.65 o
  10   4   4       34.87       29.04      3.02 o
  11   4   4       20.34       17.36      3.00 o
  12   4   4       10.28       11.11      3.02 o
  13   4   4        0.01        1.61      2.75 o
  14   4   4       18.08       12.26      4.15 o
  15   4   4        1.72        0.86      3.82 o
  16   4   4        2.15       -3.36      3.36 o
 -18   5   4        4.21        1.07      4.50 o
 -17   5   4        7.87        8.14      4.36 o
 -16   5   4       58.16       61.25      7.16 o
 -15   5   4        0.44       -2.79      3.90 o
 -14   5   4        7.71        8.34      4.02 o
 -13   5   4       20.10       15.62      3.02 o
 -12   5   4       14.94       15.06      2.56 o
 -11   5   4      158.64      113.79      4.48 o
 -10   5   4        2.86       -1.81      1.81 o
  -9   5   4        2.44        5.50      1.65 o
  -8   5   4       13.00       16.74      1.92 o
  -7   5   4        0.71       -0.13      0.90 o
  -6   5   4      600.66      656.74      7.23 o
  -5   5   4     1210.64     1289.86     11.50 o
  -4   5   4      668.75      746.42      7.19 o
  -3   5   4       64.26       46.73      1.57 o
  -2   5   4       61.70       54.28      1.50 o
  -1   5   4      361.56      271.95      3.73 o
   0   5   4      434.63      584.33      6.69 o
   1   5   4     1841.16     1864.16     16.07 o
   2   5   4      155.01      199.07      3.13 o
   3   5   4       72.36       88.51      2.00 o
   4   5   4        0.38        1.37      0.84 o
   5   5   4       20.16       18.78      1.49 o
   6   5   4      291.39      278.67      4.41 o
   7   5   4      791.13      780.90      9.93 o
   8   5   4      434.13      429.32      6.90 o
   9   5   4        0.27        1.91      1.83 o
  10   5   4       29.35       33.72      2.83 o
  11   5   4       17.38       11.46      3.56 o
  12   5   4        2.40        1.29      2.52 o
  13   5   4        4.07       -0.33      2.77 o
  14   5   4        8.12       -0.79      3.02 o
  15   5   4       10.32        6.39      3.40 o
 -17   6   4        2.41        0.26      4.04 o
 -16   6   4        3.14        0.04      3.50 o
 -15   6   4       10.41        9.21      3.60 o
 -14   6   4        4.21       10.95      3.36 o
 -13   6   4       11.42       10.04      2.68 o
 -12   6   4        0.67       -1.92      1.92 o
 -11   6   4        0.07       -1.70      2.67 o
 -10   6   4       91.23       82.25      4.51 o
  -9   6   4        0.61        5.14      1.86 o
  -8   6   4      170.81      165.56      3.72 o
  -7   6   4        3.00        1.45      1.12 o
  -6   6   4        0.89        0.78      0.77 o
  -5   6   4       78.34      100.35      2.06 o
  -4   6   4       11.92       18.82      1.19 o
  -3   6   4       86.97       94.40      2.13 o
  -2   6   4      201.98      253.74      4.00 o
  -1   6   4      117.81      161.70      2.63 o
   0   6   4      307.80      300.86      3.91 o
   1   6   4      228.97      204.53      3.32 o
   2   6   4       37.60       45.74      1.52 o
   3   6   4       42.42       35.91      1.67 o
   4   6   4        8.42       13.53      1.51 o
   5   6   4       11.20       14.52      1.54 o
   6   6   4      166.13      154.14      4.21 o
   7   6   4      400.56      404.84      7.30 o
   8   6   4        5.71        1.27      1.69 o
   9   6   4       11.99        6.49      1.98 o
  10   6   4       77.26       82.16      3.74 o
  11   6   4       10.99       12.24      2.40 o
  12   6   4        0.47       -2.02      2.14 o
  13   6   4        1.23       -0.98      2.30 o
  14   6   4        4.12        3.41      3.14 o
  15   6   4       22.08       25.54      4.13 o
 -16   7   4        0.04       -3.38      3.69 o
 -15   7   4        3.21        7.96      3.62 o
 -14   7   4        0.00        0.63      3.77 o
 -13   7   4        7.96       11.31      2.45 o
 -12   7   4        8.28        6.87      2.13 o
 -11   7   4       26.23       30.76      3.96 o
 -10   7   4       37.95       30.84      2.47 o
  -9   7   4      114.01       80.31      3.29 o
  -8   7   4      152.97      143.59      4.07 o
  -7   7   4     1342.25     1300.55     14.39 o
  -6   7   4      837.80      839.98     10.01 o
  -5   7   4      363.56      336.27      4.98 o
  -4   7   4       84.25       82.78      2.43 o
  -3   7   4      142.04      126.37      2.52 o
  -2   7   4       93.59       97.25      2.30 o
  -1   7   4        6.57        4.11      0.87 o
   0   7   4      199.36      190.26      3.53 o
   1   7   4      149.97      167.38      3.04 o
   2   7   4      177.74      176.02      3.28 o
   3   7   4      341.96      330.86      5.79 o
   4   7   4      615.16      588.12      8.70 o
   5   7   4       94.43       91.63      3.48 o
   6   7   4      862.78      826.86     11.69 o
   7   7   4        7.40       12.38      3.83 o
   8   7   4       13.63       19.13      2.31 o
   9   7   4        7.15        8.60      2.18 o
  10   7   4       19.35       19.72      2.66 o
  11   7   4       16.79       17.06      2.69 o
  12   7   4        2.57        0.93      2.37 o
  13   7   4        0.41       -1.30      2.38 o
  14   7   4        5.08        3.08      3.18 o
 -16   8   4       16.09       12.51      5.38 o
 -15   8   4        9.17        5.92      3.71 o
 -14   8   4        0.80       -1.49      2.88 o
 -13   8   4        0.52        0.95      2.43 o
 -12   8   4        0.06        1.05      2.22 o
 -11   8   4        2.40        0.99      2.19 o
 -10   8   4        0.02       -0.40      2.01 o
  -9   8   4        4.35        2.29      2.06 o
  -8   8   4        2.31        3.09      2.09 o
  -7   8   4       47.31       37.92      2.60 o
  -6   8   4        6.54        3.61      1.65 o
  -5   8   4       28.87       25.97      2.07 o
  -4   8   4        2.28       -0.28      1.41 o
  -3   8   4      209.64      189.86      4.80 o
  -2   8   4       26.56       21.63      1.64 o
  -1   8   4       46.06       48.00      2.28 o
   0   8   4       35.68       31.94      1.91 o
   1   8   4        0.28        2.32      1.40 o
   2   8   4      406.74      371.02      6.26 o
   3   8   4        3.48        5.46      1.48 o
   4   8   4      180.27      189.15      4.62 o
   5   8   4      377.01      374.33      6.89 o
   6   8   4       23.09       25.14      2.34 o
   7   8   4        0.52       -1.86      1.86 o
   8   8   4       14.63       12.98      2.31 o
   9   8   4        3.32        6.59      2.15 o
  10   8   4        8.14        7.55      2.35 o
  11   8   4       10.54        7.78      2.47 o
  12   8   4       40.88       47.72      3.79 o
  13   8   4        5.32        8.49      3.30 o
 -15   9   4        0.89       -1.72      5.76 o
 -14   9   4       14.76       15.48      4.96 o
 -13   9   4       11.90       16.80      3.81 o
 -12   9   4        3.15        2.63      2.64 o
 -11   9   4        4.55        1.65      2.45 o
 -10   9   4       25.05       25.43      3.58 o
  -9   9   4      160.67      140.48      5.25 o
  -8   9   4      437.29      423.64      8.81 o
  -7   9   4       31.00       29.14      2.51 o
  -6   9   4        0.00        0.94      1.64 o
  -5   9   4       49.82       53.14      4.48 o
  -4   9   4       52.26       54.25      2.66 o
  -3   9   4       74.20       73.26      2.87 o
  -2   9   4        1.85        2.00      1.40 o
  -1   9   4        1.84        1.44      1.50 o
   0   9   4       46.52       42.98      2.31 o
   1   9   4       32.00       23.03      2.18 o
   2   9   4        6.35        5.16      1.77 o
   3   9   4      180.24      189.25      4.38 o
   4   9   4      169.84      170.57      4.38 o
   5   9   4       52.66       51.21      2.87 o
   6   9   4       14.08       14.25      2.20 o
   7   9   4        0.13       -1.76      1.76 o
   8   9   4       62.95       58.54      3.44 o
   9   9   4        0.38        0.14      2.11 o
  10   9   4       36.05       39.72      3.41 o
  11   9   4        8.93       10.49      2.87 o
  12   9   4        5.86        2.49      3.12 o
 -13  10   4        6.86        4.60      3.74 o
 -12  10   4       24.51       31.45      3.72 o
 -11  10   4        0.29       -0.47      2.45 o
 -10  10   4       11.62       11.35      2.83 o
  -9  10   4       17.06       21.34      2.99 o
  -8  10   4       63.14       74.64      5.34 o
  -7  10   4       10.39        9.74      2.13 o
  -6  10   4       11.21        8.70      2.66 o
  -5  10   4        0.13       -1.53      1.53 o
  -4  10   4        5.20        1.85      1.63 o
  -3  10   4        7.21        5.33      2.35 o
  -2  10   4        2.84        2.80      1.46 o
  -1  10   4        0.04       -0.24      1.31 o
   0  10   4        2.43       -0.66      1.38 o
   1  10   4       64.24       53.79      3.20 o
   2  10   4        0.34        1.40      1.67 o
   3  10   4       79.53       75.10      3.90 o
   4  10   4       38.52       52.68      2.73 o
   5  10   4        3.01        3.76      1.87 o
   6  10   4        3.02        5.55      2.13 o
   7  10   4       15.45       13.97      2.26 o
   8  10   4        9.31        6.42      2.42 o
   9  10   4        4.85        4.31      2.47 o
  10  10   4       42.03       35.64      3.46 o
  11  10   4        3.51       14.13      3.05 o
 -12  11   4        9.23        9.76      3.58 o
 -11  11   4        3.42        3.34      2.92 o
 -10  11   4        7.23       -2.73      2.80 o
  -9  11   4       20.80       18.31      3.06 o
  -8  11   4        0.51        2.03      2.62 o
  -7  11   4        1.20        1.48      2.17 o
  -6  11   4       16.24       16.26      2.31 o
  -5  11   4        0.22       -0.86      1.66 o
  -4  11   4        0.82        1.73      1.69 o
  -3  11   4        0.77       -1.00      1.62 o
  -2  11   4        0.69        0.31      1.53 o
  -1  11   4        1.09        3.61      2.57 o
   0  11   4       10.15       10.77      2.65 o
   1  11   4        5.01        3.37      2.79 o
   2  11   4       12.87       10.16      2.59 o
   3  11   4        0.01       -0.05      1.92 o
   4  11   4        0.59       -1.59      1.98 o
   5  11   4       14.74       21.81      3.02 o
   6  11   4        8.90       14.37      2.67 o
   7  11   4        3.25        4.36      2.48 o
   8  11   4        0.87       -1.17      2.26 o
   9  11   4        0.07       -0.94      2.47 o
  10  11   4       15.91       10.60      2.99 o
 -10  12   4       50.04       44.42      4.29 o
  -9  12   4       12.00       14.27      3.10 o
  -8  12   4        9.22        9.21      3.64 o
  -7  12   4       11.17       12.20      3.44 o
  -6  12   4        0.02        2.91      2.73 o
  -5  12   4        0.59        0.18      2.75 o
  -4  12   4       32.22       28.50      3.65 o
  -3  12   4        2.73        5.00      4.44 o
  -2  12   4        1.44        2.36      4.33 o
  -1  12   4        6.79       12.57      4.90 o
   0  12   4       49.93       35.49      8.71 o
   1  12   4       22.00       28.42      5.81 o
   2  12   4       80.79       83.95      5.81 o
   3  12   4       24.53       33.41      4.31 o
   4  12   4       19.38       19.78      7.97 o
   5  12   4        9.18        8.88      3.99 o
   6  12   4       11.45        9.83      5.11 o
   7  12   4        2.03        3.99      2.90 o
   8  12   4        7.56        8.29      3.06 o
  -7  13   4        2.72        8.97      4.44 o
  -6  13   4        0.72       -3.16      3.16 o
  -5  13   4       17.53       24.53      5.74 o
  -4  13   4       20.07       31.40      6.16 o
  -3  13   4       20.06       23.62      5.95 o
  -2  13   4       34.31       34.43      6.47 o
  -1  13   4        8.89        6.35      7.40 o
   0  13   4        0.12       -1.72      6.26 o
   1  13   4        2.98        1.86      6.67 o
   2  13   4       23.44       10.98      7.22 o
   3  13   4       12.86       15.66      7.62 o
   4  13   4        7.19       11.75      5.72 o
   5  13   4        0.31       -4.37      5.47 o
  -1  14   4       24.07       14.57      9.35 o
 -19   1   5        9.30        4.08      6.36 o
 -18   1   5        0.41       -2.55      3.86 o
 -17   1   5        2.49       -0.60      3.57 o
 -16   1   5        0.00        6.39      3.07 o
 -15   1   5        3.57        4.21      2.85 o
 -14   1   5        7.30        5.73      2.61 o
 -13   1   5       41.46       32.58      3.40 o
 -12   1   5      458.07      417.00      8.92 o
 -11   1   5       15.80        7.72      2.24 o
 -10   1   5      385.08      360.51      7.52 o
  -9   1   5        0.02        8.65      1.84 o
  -8   1   5      684.45      767.10      9.70 o
  -7   1   5      169.96      228.65      3.89 o
  -6   1   5     1776.80     1622.77     20.30 o
  -5   1   5      638.25      496.44      6.35 o
  -4   1   5      625.87      547.10      6.74 o
  -3   1   5       70.25       71.52      1.77 o
  -2   1   5     1144.10     1304.04     15.87 o
  -1   1   5       53.79       70.67      2.41 o
   0   1   5      135.35       84.53      1.82 o
   1   1   5     6142.93     5887.26     49.67 o
   2   1   5      296.83      309.13      4.75 o
   3   1   5      130.98      122.53      2.83 o
   4   1   5        3.23        0.89      0.99 o
   5   1   5      291.90      226.66      3.83 o
   6   1   5      202.73      225.00      4.78 o
   7   1   5        1.35        0.65      1.10 o
   8   1   5       17.39       14.66      1.54 o
   9   1   5        8.54        1.67      1.53 o
  10   1   5      399.93      426.76      6.46 o
  11   1   5        0.01       -2.00      2.00 o
  12   1   5        0.23       -1.72      1.72 o
  13   1   5        0.06        1.44      2.13 o
  14   1   5        2.27        2.66      2.32 o
  15   1   5       34.04       40.27      3.73 o
  16   1   5        1.23        6.48      3.10 o
 -19   2   5        7.71        8.04      7.05 o
 -18   2   5        0.16        1.72      4.27 o
 -17   2   5        0.60        4.65      4.19 o
 -16   2   5       20.70       21.43      3.80 o
 -15   2   5        5.95       10.23      3.11 o
 -14   2   5        7.90        3.10      2.73 o
 -13   2   5       99.02       90.54      4.43 o
 -12   2   5       31.12       25.80      2.30 o
 -11   2   5      218.62      239.53      5.11 o
 -10   2   5      307.74      350.33      6.03 o
  -9   2   5       42.97       40.87      2.01 o
  -8   2   5      101.32       84.57      2.63 o
  -7   2   5      626.99      651.77      8.40 o
  -6   2   5     1297.78     1363.46     15.14 o
  -5   2   5      783.74      908.44      9.45 o
  -4   2   5      252.67      292.99      3.81 o
  -3   2   5       15.46       16.93      1.07 o
  -2   2   5      853.44      911.78      9.32 o
  -1   2   5     4125.88     4244.01     33.59 o
   0   2   5      207.94      212.86      3.12 o
   1   2   5     3544.79     4026.48     37.38 o
   2   2   5     1404.51     1537.50     14.11 o
   3   2   5     2282.48     2667.56     25.76 o
   4   2   5      163.55      162.89      3.07 o
   5   2   5      406.96      396.11      5.42 o
   6   2   5      535.28      530.50      7.38 o
   7   2   5       41.52       44.32      2.24 o
   8   2   5       68.36       65.10      3.02 o
   9   2   5        4.49        7.00      1.94 o
  10   2   5       16.62       12.86      2.29 o
  11   2   5       21.15       18.30      3.08 o
  12   2   5       66.56       73.41      3.44 o
  13   2   5        8.95        6.04      2.30 o
  14   2   5       46.84       38.65      3.54 o
  15   2   5        0.04        0.33      3.01 o
  16   2   5       25.67       24.77      3.64 o
 -18   3   5        0.13        2.20      4.44 o
 -17   3   5       12.62       19.24      4.76 o
 -16   3   5        7.97        9.23      3.73 o
 -15   3   5        1.52       -2.76      2.99 o
 -14   3   5        4.55        3.76      2.62 o
 -13   3   5       61.73       53.10      3.81 o
 -12   3   5       20.60       12.96      2.28 o
 -11   3   5      150.31      182.87      4.57 o
 -10   3   5        0.03        0.61      1.54 o
  -9   3   5      126.72      108.15      3.36 o
  -8   3   5       11.38        6.97      1.29 o
  -7   3   5      123.64      129.82      3.09 o
  -6   3   5      192.56      173.53      3.06 o
  -5   3   5      412.36      376.61      4.88 o
  -4   3   5      332.91      444.17      5.36 o
  -3   3   5        0.97        1.83      0.61 o
  -2   3   5      557.05      577.63      5.87 o
  -1   3   5      780.97      779.75      6.67 o
   0   3   5        3.13        1.66      0.64 o
   1   3   5        7.79       22.42      1.15 o
   2   3   5     1972.09     2486.51     21.98 o
   3   3   5      317.55      343.35      4.14 o
   4   3   5       23.12       31.01      1.43 o
   5   3   5        5.38        7.16      1.28 o
   6   3   5       53.42       44.30      2.56 o
   7   3   5        7.35        3.23      1.52 o
   8   3   5      101.86       93.10      3.88 o
   9   3   5        0.69       -1.91      1.91 o
  10   3   5       28.80       26.87      2.73 o
  11   3   5       46.28       47.68      3.31 o
  12   3   5        8.10        3.07      2.35 o
  13   3   5       31.73       26.44      3.32 o
  14   3   5       26.88       30.68      3.42 o
  15   3   5        9.12        6.96      2.96 o
  16   3   5       20.34       20.24      3.89 o
 -18   4   5       13.96       18.65      9.67 o
 -17   4   5        7.05       15.31      5.73 o
 -16   4   5        0.78        0.58      4.65 o
 -15   4   5        5.57        7.58      3.51 o
 -14   4   5        2.02        3.10      3.17 o
 -13   4   5      110.69      105.21      5.61 o
 -12   4   5        2.85        0.88      1.86 o
 -11   4   5        2.53        5.90      1.96 o
 -10   4   5       28.05       34.60      2.67 o
  -9   4   5        3.72        2.73      1.48 o
  -8   4   5       10.43        4.82      1.32 o
  -7   4   5       19.45       23.46      1.61 o
  -6   4   5      158.46      166.95      3.17 o
  -5   4   5      933.73     1040.88     10.94 o
  -4   4   5       20.91       18.41      1.39 o
  -3   4   5      281.73      244.73      3.35 o
  -2   4   5      908.73      922.08     12.15 o
  -1   4   5      159.81      130.64      2.33 o
   0   4   5        5.58        3.22      0.67 o
   1   4   5      935.19      860.13      8.59 o
   2   4   5        0.94        0.04      0.66 o
   3   4   5       11.08        9.32      0.96 o
   4   4   5       13.16       13.52      1.12 o
   5   4   5        6.78        5.85      1.14 o
   6   4   5      311.62      311.47      5.10 o
   7   4   5      123.23      124.66      3.88 o
   8   4   5       23.29       21.11      2.53 o
   9   4   5        0.17       -1.65      1.65 o
  10   4   5       23.59       20.87      2.94 o
  11   4   5        0.30        0.43      2.37 o
  12   4   5        2.85       -2.41      2.41 o
  13   4   5       50.47       48.56      3.92 o
  14   4   5        0.07        0.20      2.80 o
  15   4   5        2.94        4.19      3.07 o
 -18   5   5        1.59        2.81      4.41 o
 -17   5   5        2.88       -2.57      4.91 o
 -16   5   5        6.54        9.19      7.90 o
 -15   5   5        0.09       -3.34      3.71 o
 -14   5   5        0.01       -0.29      3.51 o
 -13   5   5       48.62       30.88      4.89 o
 -12   5   5      112.56       83.80      4.44 o
 -11   5   5      102.86       55.99      3.40 o
 -10   5   5      635.45      586.36     10.09 o
  -9   5   5      761.59      725.99      9.97 o
  -8   5   5      128.34      143.19      4.33 o
  -7   5   5      258.67      250.45      4.70 o
  -6   5   5      120.76      138.04      3.09 o
  -5   5   5      153.52      162.89      2.66 o
  -4   5   5      493.79      601.47      7.37 o
  -3   5   5      174.51      212.14      2.94 o
  -2   5   5      276.15      271.28      4.20 o
  -1   5   5       18.70       14.92      0.96 o
   0   5   5      433.65      551.58      6.34 o
   1   5   5      361.08      338.21      4.63 o
   2   5   5      285.00      244.62      3.05 o
   3   5   5      140.93      130.99      2.44 o
   4   5   5        0.12       -0.08      0.72 o
   5   5   5       55.83       46.06      1.83 o
   6   5   5        2.07        2.42      1.42 o
   7   5   5        2.90       -0.40      1.46 o
   8   5   5        0.11       -0.15      1.48 o
   9   5   5      131.17      126.17      4.65 o
  10   5   5        5.55        9.36      2.17 o
  11   5   5       16.41       15.99      3.41 o
  12   5   5        0.29       -3.03      3.03 o
  13   5   5       18.99       19.37      3.23 o
  14   5   5        1.19        2.77      2.90 o
  15   5   5        0.54        0.20      2.64 o
 -17   6   5        6.26        3.31      4.61 o
 -16   6   5        3.17        7.03      3.90 o
 -15   6   5        0.01        1.29      3.26 o
 -14   6   5        5.59        9.26      3.24 o
 -13   6   5       19.33       17.25      4.39 o
 -12   6   5       11.27       10.96      2.38 o
 -11   6   5       21.92       18.60      2.44 o
 -10   6   5        0.33        2.17      2.05 o
  -9   6   5       10.54        7.87      2.49 o
  -8   6   5      225.32      241.29      4.49 o
  -7   6   5       49.98       33.16      2.24 o
  -6   6   5        0.51        1.05      0.84 o
  -5   6   5      130.90      142.04      2.79 o
  -4   6   5       58.78       56.34      1.88 o
  -3   6   5      130.92      123.33      2.51 o
  -2   6   5       37.60       45.50      1.61 o
  -1   6   5      110.11       93.62      2.12 o
   0   6   5       43.20       37.06      1.49 o
   1   6   5        3.75        2.22      0.79 o
   2   6   5      323.99      382.26      5.27 o
   3   6   5       13.55       26.72      1.50 o
   4   6   5        7.78        9.03      1.26 o
   5   6   5       15.55       16.16      2.19 o
   6   6   5       49.80       51.24      3.91 o
   7   6   5      284.92      309.88      6.81 o
   8   6   5       58.60       54.81      3.04 o
   9   6   5       11.95       11.01      2.18 o
  10   6   5       10.64       10.47      2.28 o
  11   6   5        6.28        5.51      2.26 o
  12   6   5        1.62        1.89      2.25 o
  13   6   5       27.91       29.84      3.58 o
  14   6   5        1.18        0.36      2.80 o
 -16   7   5        0.29       -1.29      4.82 o
 -15   7   5        5.48        3.44      4.21 o
 -14   7   5        7.78        3.22      3.12 o
 -13   7   5        5.61        1.58      2.78 o
 -12   7   5        3.95        1.70      1.88 o
 -11   7   5        0.27        0.75      1.71 o
 -10   7   5        3.81        3.45      1.76 o
  -9   7   5       93.28       76.01      3.19 o
  -8   7   5       25.13       28.52      2.18 o
  -7   7   5      240.07      238.08      4.54 o
  -6   7   5       29.25       33.05      2.16 o
  -5   7   5        9.64        6.32      1.68 o
  -4   7   5       19.29       21.89      1.73 o
  -3   7   5        4.52        5.70      1.13 o
  -2   7   5      432.88      422.76      5.99 o
  -1   7   5        1.90        1.29      0.91 o
   0   7   5       96.31       91.43      2.48 o
   1   7   5        3.11        2.80      0.96 o
   2   7   5      113.35      128.02      3.19 o
   3   7   5        1.22        3.67      1.38 o
   4   7   5       63.47       54.12      3.23 o
   5   7   5      242.33      261.39      5.11 o
   6   7   5      109.87      134.93      4.32 o
   7   7   5        8.31       10.20      2.06 o
   8   7   5        0.70        0.49      1.75 o
   9   7   5        0.22        1.19      2.43 o
  10   7   5        2.02        3.09      2.15 o
  11   7   5        6.70        7.16      2.38 o
  12   7   5        2.24        5.56      2.72 o
  13   7   5       10.84        9.04      3.04 o
  14   7   5       23.92       27.53      4.61 o
 -16   8   5       16.76        5.90      4.30 o
 -15   8   5        0.89        1.44      4.12 o
 -14   8   5        7.83        6.48      3.41 o
 -13   8   5       18.96       22.36      3.77 o
 -12   8   5        6.19        2.34      2.39 o
 -11   8   5        0.14       -0.82      2.11 o
 -10   8   5       29.02       27.65      2.97 o
  -9   8   5        5.99        6.15      2.36 o
  -8   8   5       60.33       61.56      3.51 o
  -7   8   5       21.53       20.07      3.40 o
  -6   8   5      171.46      169.08      4.48 o
  -5   8   5      160.49      143.38      3.99 o
  -4   8   5       41.77       47.27      2.40 o
  -3   8   5      167.35      174.72      4.34 o
  -2   8   5       14.96       10.49      1.92 o
  -1   8   5      135.47      124.78      3.53 o
   0   8   5        3.21        4.20      2.11 o
   1   8   5       68.39       57.13      2.71 o
   2   8   5       93.32       94.88      3.54 o
   3   8   5        9.65        5.54      2.01 o
   4   8   5        0.00       -1.46      1.46 o
   5   8   5      133.76      128.90      3.76 o
   6   8   5       10.30       10.95      1.89 o
   7   8   5       14.87       14.46      2.06 o
   8   8   5       23.19       18.70      2.48 o
   9   8   5       27.71       26.35      2.88 o
  10   8   5        0.06       -1.96      1.96 o
  11   8   5        9.99       10.75      2.60 o
  12   8   5        1.05        2.23      2.71 o
  13   8   5        0.75       -2.66      2.66 o
 -15   9   5        0.28       -0.32      4.18 o
 -14   9   5       17.06       21.79      4.32 o
 -13   9   5        8.19        6.85      5.07 o
 -12   9   5       25.15       30.32      3.50 o
 -11   9   5        2.67        0.67      2.37 o
 -10   9   5       10.98        8.41      2.56 o
  -9   9   5       93.31       98.11      4.55 o
  -8   9   5       51.89       59.65      3.60 o
  -7   9   5        3.10        1.31      2.11 o
  -6   9   5       20.33       11.22      1.96 o
  -5   9   5       22.85       19.34      2.09 o
  -4   9   5      125.48      131.26      3.87 o
  -3   9   5      184.70      166.64      4.82 o
  -2   9   5      392.54      381.16      7.10 o
  -1   9   5        2.80        2.37      1.44 o
   0   9   5       16.30       20.11      2.07 o
   1   9   5        5.35        1.42      2.40 o
   2   9   5       13.60        7.47      2.63 o
   3   9   5      234.76      239.71      6.32 o
   4   9   5       21.13       25.63      2.56 o
   5   9   5       89.07      105.53      3.58 o
   6   9   5        4.50        4.02      1.80 o
   7   9   5        0.30       -1.67      1.67 o
   8   9   5        5.53        3.70      2.01 o
   9   9   5        8.46        9.59      2.35 o
  10   9   5        8.02        4.54      2.32 o
  11   9   5       34.91       33.70      3.63 o
  12   9   5        1.45       -0.40      2.82 o
 -13  10   5        2.07       13.35      3.94 o
 -12  10   5        3.12        4.18      3.36 o
 -11  10   5        4.56        4.51      2.72 o
 -10  10   5        7.55        2.14      3.35 o
  -9  10   5      126.18      126.88      5.24 o
  -8  10   5       49.49       52.13      4.78 o
  -7  10   5        4.53        4.64      2.04 o
  -6  10   5       21.98       17.28      2.67 o
  -5  10   5        0.57       -0.82      1.74 o
  -4  10   5        4.07        1.31      1.62 o
  -3  10   5        2.12        2.29      1.62 o
  -2  10   5        7.02        1.48      2.36 o
  -1  10   5       11.37        8.36      1.86 o
   0  10   5       86.05       70.76      6.74 o
   1  10   5        1.79        3.01      2.12 o
   2  10   5        4.95        6.48      2.04 o
   3  10   5      119.56      119.83      4.87 o
   4  10   5       74.49       94.86      4.20 o
   5  10   5       47.53       60.88      5.92 o
   6  10   5       18.42       16.87      2.59 o
   7  10   5        0.06        1.76      2.00 o
   8  10   5        6.38        6.50      2.21 o
   9  10   5        3.74        8.01      2.45 o
  10  10   5       13.71       10.61      2.93 o
  11  10   5        0.83       -0.46      3.05 o
 -12  11   5       88.50      102.05      7.62 o
 -11  11   5       25.48       31.28      3.83 o
 -10  11   5        1.24       -1.28      2.66 o
  -9  11   5        1.47        2.77      4.22 o
  -8  11   5        2.96        3.95      2.50 o
  -7  11   5       10.15       10.45      2.38 o
  -6  11   5       21.04       27.59      2.63 o
  -5  11   5       12.24       13.39      2.14 o
  -4  11   5        5.51        6.41      2.02 o
  -3  11   5        1.69       -2.65      2.67 o
  -2  11   5        0.02       -1.63      1.63 o
  -1  11   5       23.76       25.49      2.48 o
   0  11   5       17.45       13.11      2.28 o
   1  11   5      152.58      144.04      4.85 o
   2  11   5        3.16        6.07      2.66 o
   3  11   5       12.17       14.11      4.58 o
   4  11   5        9.86        9.42      2.60 o
   5  11   5        0.10       -0.63      3.49 o
   6  11   5       13.71       25.82      5.42 o
   7  11   5       22.93       26.03      3.78 o
   8  11   5        1.52        1.94      2.68 o
   9  11   5        2.49        0.54      2.93 o
 -10  12   5       25.30       21.15      3.65 o
  -9  12   5        0.35        5.64      2.98 o
  -8  12   5       14.98       22.13      4.21 o
  -7  12   5        0.43       -0.95      2.62 o
  -6  12   5        0.30       -1.15      2.55 o
  -5  12   5        6.06        5.12      3.00 o
  -4  12   5        0.15       -0.67      2.68 o
  -3  12   5        0.56       -2.33      2.33 o
  -2  12   5        0.04       -2.41      4.05 o
  -1  12   5       81.78       99.21     11.98 o
   0  12   5        0.51        2.05      2.89 o
   1  12   5      106.74      110.02      7.22 o
   2  12   5       86.90      100.46     11.60 o
   3  12   5        6.40       10.77      6.42 o
   4  12   5        1.35       -0.48      3.24 o
   5  12   5        1.93        0.43      3.67 o
   6  12   5        1.52       -0.70      5.15 o
   7  12   5        3.17       -0.17      3.00 o
  -7  13   5        0.18        0.69      9.03 o
  -6  13   5        1.45        1.95      3.32 o
  -5  13   5        0.55        6.23      4.54 o
  -4  13   5        0.34        6.91      4.87 o
  -3  13   5        0.33       -1.36      6.49 o
  -2  13   5        0.85       -6.54      6.54 o
  -1  13   5        6.17        3.90      7.31 o
   0  13   5        0.91       14.30      7.67 o
   1  13   5       15.42       19.61      8.67 o
   2  13   5       14.85       31.72      9.80 o
   3  13   5        0.40       -1.99      3.47 o
   4  13   5        6.46        7.91      3.92 o
 -19   0   6        1.59       -2.72      5.55 o
 -18   0   6        0.05       -4.16      4.16 o
 -17   0   6        0.43       10.95      5.10 o
 -16   0   6       14.27        1.72      6.81 o
 -15   0   6      348.38      317.33     12.35 o
 -14   0   6      198.30      192.41     19.99 o
 -13   0   6      280.44      223.69      9.96 o
 -12   0   6      952.32      861.70     20.11 o
 -11   0   6       10.41       16.76      3.67 o
 -10   0   6     1001.73     1078.97     22.48 o
  -9   0   6      766.43      782.97     18.20 o
  -8   0   6       37.28       56.01      5.22 o
  -7   0   6        3.10        7.39      2.05 o
  -6   0   6     1609.62     1608.75     28.72 o
  -5   0   6      225.67      226.00      6.48 o
  -4   0   6      270.40      254.74      6.64 o
  -3   0   6    11726.78    11460.22    188.85 o
  -2   0   6     3531.09     3600.99     47.55 o
  -1   0   6     1144.70     1206.86     17.44 o
   0   0   6       79.56       88.03      3.52 o
   1   0   6      345.32      334.55      9.58 o
   2   0   6       18.23       31.76      2.92 o
   3   0   6    14703.24    14858.76    189.81 o
   4   0   6     2023.23     1876.35     27.22 o
   5   0   6        6.85        8.33      1.96 o
   6   0   6        0.15        2.24      1.73 o
   7   0   6       96.22       79.63      4.64 o
   8   0   6       23.16       16.84      2.76 o
   9   0   6      182.43      167.24      9.03 o
  10   0   6      280.28      265.86     13.77 o
  11   0   6        5.02       -0.21      2.69 o
  12   0   6        0.00       -2.43      5.04 o
  13   0   6       49.30       66.27      5.59 o
  14   0   6       33.02       38.54      5.04 o
  15   0   6        2.39        6.58      4.10 o
  16   0   6       23.57       38.10     15.43 o
 -19   1   6        0.10        0.38      4.57 o
 -18   1   6        0.45       -0.06      4.98 o
 -17   1   6        0.24        2.42      3.25 o
 -16   1   6        1.07        6.06      3.16 o
 -15   1   6        0.00        3.99      2.72 o
 -14   1   6        9.23        8.88      2.73 o
 -13   1   6       17.59       23.61      3.16 o
 -12   1   6       17.22       16.90      2.79 o
 -11   1   6        1.01       -0.96      1.33 o
 -10   1   6      108.36      109.55      3.02 o
  -9   1   6      143.02      180.33      4.66 o
  -8   1   6      580.37      599.12      9.72 o
  -7   1   6      409.00      443.51      7.58 o
  -6   1   6      711.48      812.62     11.49 o
  -5   1   6      651.85      684.28      8.35 o
  -4   1   6       76.00       60.52      1.81 o
  -3   1   6      235.24      217.61      5.12 o
  -2   1   6      469.73      579.00      6.67 o
  -1   1   6      564.75      619.99      6.87 o
   0   1   6       44.66       48.29      1.44 o
   1   1   6       60.03       45.95      2.25 o
   2   1   6       12.96       14.30      1.04 o
   3   1   6     4063.59     4423.11     41.63 o
   4   1   6       38.75       52.61      2.08 o
   5   1   6      101.89      105.13      3.02 o
   6   1   6       79.19       81.48      2.81 o
   7   1   6        0.21       -0.88      1.13 o
   8   1   6      244.13      241.66      4.78 o
   9   1   6       10.94        8.84      1.84 o
  10   1   6       34.39       25.19      2.32 o
  11   1   6        6.17        3.69      2.02 o
  12   1   6        5.45        3.85      2.14 o
  13   1   6       18.08       17.23      2.65 o
  14   1   6        5.08       -0.29      2.68 o
  15   1   6        4.72        7.59      4.12 o
  16   1   6       29.42       30.52      4.41 o
 -19   2   6       17.24       26.13      5.61 o
 -18   2   6        7.00        6.61      4.33 o
 -17   2   6       11.51        4.45      4.02 o
 -16   2   6        1.15       -2.75      2.75 o
 -15   2   6        8.65       13.70      3.11 o
 -14   2   6       15.29       14.89      2.92 o
 -13   2   6       23.42       25.03      3.14 o
 -12   2   6      225.05      223.06      6.46 o
 -11   2   6       25.10       37.44      3.11 o
 -10   2   6      158.07      186.13      4.17 o
  -9   2   6      147.47      165.32      3.70 o
  -8   2   6      290.69      294.75      4.90 o
  -7   2   6       70.75       40.13      1.63 o
  -6   2   6      489.38      458.59      5.53 o
  -5   2   6     1142.80     1286.97     14.40 o
  -4   2   6       32.69       44.33      1.67 o
  -3   2   6       27.07       26.00      1.26 o
  -2   2   6      182.51      190.00      2.81 o
  -1   2   6     2574.43     2835.20     24.73 o
   0   2   6       18.49        6.66      0.67 o
   1   2   6     1132.44     1305.15     13.45 o
   2   2   6       38.16       67.15      1.77 o
   3   2   6     1531.85     1547.86     14.60 o
   4   2   6      506.90      618.23      7.93 o
   5   2   6      100.36      100.11      2.76 o
   6   2   6       73.14       82.06      2.66 o
   7   2   6       10.97        5.48      1.42 o
   8   2   6       10.09        9.09      1.66 o
   9   2   6      127.97      148.33      4.03 o
  10   2   6       19.01       11.80      2.06 o
  11   2   6      192.50      206.56      5.87 o
  12   2   6        0.00        2.71      2.14 o
  13   2   6       73.46       78.67      4.20 o
  14   2   6        2.55        4.44      2.86 o
  15   2   6        0.20        2.66      2.88 o
  16   2   6        0.62        3.33      5.64 o
 -19   3   6        8.33       -0.62      5.78 o
 -18   3   6       17.38       27.22     12.90 o
 -17   3   6        0.54        0.80      5.08 o
 -16   3   6       11.72       10.50      4.09 o
 -15   3   6        0.03       -1.11      3.85 o
 -14   3   6        0.57        1.77      2.40 o
 -13   3   6       90.31       83.53      4.32 o
 -12   3   6        0.14        3.54      2.95 o
 -11   3   6      459.44      447.69      7.47 o
 -10   3   6        6.47        8.06      1.62 o
  -9   3   6      293.55      282.41      5.20 o
  -8   3   6       27.30       26.72      2.10 o
  -7   3   6       91.02       89.56      2.66 o
  -6   3   6      230.45      296.10      4.28 o
  -5   3   6       85.14      114.78      2.41 o
  -4   3   6      456.22      520.55      8.59 o
  -3   3   6        0.22        0.74      0.79 o
  -2   3   6      666.57      660.00      7.40 o
  -1   3   6     1093.04     1012.91      9.15 o
   0   3   6      207.45      157.61      2.45 o
   1   3   6      863.08     1066.06     11.31 o
   2   3   6      333.82      383.30      4.75 o
   3   3   6      115.56      139.71      2.71 o
   4   3   6      189.99      244.64      3.83 o
   5   3   6      108.10      125.10      2.65 o
   6   3   6       70.28       63.22      2.31 o
   7   3   6      185.75      175.04      3.89 o
   8   3   6       16.95       13.13      1.82 o
   9   3   6       19.96       20.72      2.01 o
  10   3   6        3.56        1.29      2.15 o
  11   3   6       14.44       14.72      2.43 o
  12   3   6       72.94       72.26      4.89 o
  13   3   6        2.01       -1.27      2.34 o
  14   3   6       29.03       27.62      3.44 o
  15   3   6       18.83       19.91      3.83 o
 -18   4   6       12.61       22.04      6.24 o
 -17   4   6        0.75        1.01      4.67 o
 -16   4   6        7.99        5.24      4.60 o
 -15   4   6        0.44       -1.13      2.95 o
 -14   4   6        2.98       11.28      3.43 o
 -13   4   6       12.31       13.20      3.31 o
 -12   4   6       75.50       67.56      3.20 o
 -11   4   6      540.41      474.46      7.86 o
 -10   4   6      362.40      361.72      6.38 o
  -9   4   6      478.23      454.90      7.15 o
  -8   4   6        1.27        1.01      1.26 o
  -7   4   6      148.92      178.83      3.45 o
  -6   4   6       59.16       60.77      2.05 o
  -5   4   6       82.35       94.53      2.43 o
  -4   4   6      425.43      436.94      5.16 o
  -3   4   6      232.52      248.24      3.30 o
  -2   4   6      285.13      350.27      4.67 o
  -1   4   6      567.52      569.62      5.74 o
   0   4   6       63.82      120.63      2.54 o
   1   4   6      193.07      244.62      3.55 o
   2   4   6      295.64      367.96      4.67 o
   3   4   6        3.33        2.02      0.87 o
   4   4   6       30.23       15.66      1.16 o
   5   4   6       31.17       25.74      1.43 o
   6   4   6       49.84       52.42      1.98 o
   7   4   6       12.40       13.99      1.58 o
   8   4   6        5.09        0.85      1.63 o
   9   4   6      108.95       99.52      4.67 o
  10   4   6        1.13        1.78      1.94 o
  11   4   6        9.30        2.45      2.15 o
  12   4   6       47.68       52.31      3.53 o
  13   4   6        0.23       -2.51      2.51 o
  14   4   6        4.45        1.93      3.02 o
  15   4   6        0.05       -2.98      2.98 o
 -18   5   6        7.44        4.48      5.80 o
 -17   5   6        1.92        7.23      5.24 o
 -16   5   6        1.58        4.72      4.49 o
 -15   5   6        8.78       14.43      5.45 o
 -14   5   6       32.62       31.83      5.47 o
 -13   5   6       15.47       15.59      7.44 o
 -12   5   6       82.58       94.60      4.23 o
 -11   5   6      124.38       94.27      4.11 o
 -10   5   6      192.45      182.06      5.16 o
  -9   5   6        8.10        6.37      1.71 o
  -8   5   6      274.82      301.23      5.44 o
  -7   5   6       64.58       60.52      2.23 o
  -6   5   6       22.01       16.61      1.43 o
  -5   5   6       75.34       74.25      2.27 o
  -4   5   6       13.27        5.70      0.91 o
  -3   5   6        0.33       -0.06      0.66 o
  -2   5   6        3.53        2.03      0.75 o
  -1   5   6       80.28       73.22      1.95 o
   0   5   6      934.79      973.61      9.60 o
   1   5   6      326.30      290.25      3.90 o
   2   5   6       41.52       51.97      2.65 o
   3   5   6      100.96      109.05      3.65 o
   4   5   6      122.02      113.68      2.38 o
   5   5   6       11.55       15.58      1.30 o
   6   5   6       41.44       30.71      2.33 o
   7   5   6        0.58        1.18      1.64 o
   8   5   6        1.24       -1.60      1.60 o
   9   5   6       13.28       16.09      2.39 o
  10   5   6        8.28        2.11      2.00 o
  11   5   6        0.80        0.27      1.93 o
  12   5   6        0.00        1.88      2.53 o
  13   5   6        4.35        0.27      2.73 o
  14   5   6        2.59        4.62      2.76 o
  15   5   6        1.42       10.76      8.76 o
 -17   6   6       13.82       26.15      4.99 o
 -16   6   6       19.29       19.53      6.36 o
 -15   6   6        0.02       -3.77      3.77 o
 -14   6   6        1.43       -3.05      3.31 o
 -13   6   6        3.03       -1.22      3.39 o
 -12   6   6        9.47       12.29      3.40 o
 -11   6   6        1.55        1.57      2.37 o
 -10   6   6      194.32      168.92      6.01 o
  -9   6   6      165.04      142.56      5.33 o
  -8   6   6       76.85       64.70      2.85 o
  -7   6   6       49.11       54.72      2.03 o
  -6   6   6      201.91      205.82      3.75 o
  -5   6   6        1.09        0.82      1.03 o
  -4   6   6      485.90      462.74      5.63 o
  -3   6   6      224.69      235.81      4.26 o
  -2   6   6       12.30       13.49      1.72 o
  -1   6   6       14.27       15.66      2.13 o
   0   6   6       16.27       11.16      1.33 o
   1   6   6       17.36       10.96      1.05 o
   2   6   6      821.75      848.93     10.87 o
   3   6   6      281.84      316.48      4.67 o
   4   6   6       13.12        6.49      1.19 o
   5   6   6       44.34       37.01      2.19 o
   6   6   6      116.05      121.31      3.67 o
   7   6   6       78.87       73.46      3.05 o
   8   6   6       22.28       24.01      2.30 o
   9   6   6       72.76       67.85      3.24 o
  10   6   6        2.19       -1.82      1.82 o
  11   6   6       20.19       13.53      2.74 o
  12   6   6       25.39       37.93      3.36 o
  13   6   6        0.55       -1.00      2.38 o
  14   6   6        1.00       -1.26      2.64 o
 -16   7   6       22.18       17.77      5.75 o
 -15   7   6        2.70        7.23      4.60 o
 -14   7   6       44.70       39.13      6.83 o
 -13   7   6        0.08       -3.37      3.37 o
 -12   7   6        0.06        1.96      2.19 o
 -11   7   6       10.11        6.90      1.91 o
 -10   7   6       10.04        1.38      1.66 o
  -9   7   6       30.53       18.62      2.08 o
  -8   7   6        2.82        1.21      1.64 o
  -7   7   6       49.74       54.69      3.62 o
  -6   7   6      670.67      632.55      9.34 o
  -5   7   6      452.12      430.21      7.08 o
  -4   7   6      432.68      408.46      6.71 o
  -3   7   6        6.20        6.14      1.41 o
  -2   7   6      120.41      105.10      3.85 o
  -1   7   6       42.34       38.86      2.50 o
   0   7   6      173.99      192.65      4.68 o
   1   7   6      103.68      101.09      3.54 o
   2   7   6       48.26       57.65      2.42 o
   3   7   6        3.72        0.14      1.40 o
   4   7   6      431.84      439.16      6.68 o
   5   7   6       28.12       30.27      2.05 o
   6   7   6       24.00       22.89      2.13 o
   7   7   6       45.59       46.48      2.72 o
   8   7   6       31.41       21.26      2.47 o
   9   7   6        0.77       -1.77      1.77 o
  10   7   6       11.24       12.26      2.39 o
  11   7   6       10.27       14.46      2.72 o
  12   7   6        0.35        4.71      2.57 o
  13   7   6        0.63        0.75      2.49 o
 -16   8   6       18.90       25.90      5.12 o
 -15   8   6        9.23        7.93      3.66 o
 -14   8   6       18.59       16.71      5.56 o
 -13   8   6        1.89        3.11      5.21 o
 -12   8   6        0.19       -1.90      2.62 o
 -11   8   6        0.00        2.09      2.25 o
 -10   8   6        2.41        1.01      2.11 o
  -9   8   6       17.58       17.62      2.53 o
  -8   8   6      111.07      117.27      4.08 o
  -7   8   6      148.49      147.78      4.48 o
  -6   8   6       28.37       24.00      2.26 o
  -5   8   6        4.79        3.97      1.67 o
  -4   8   6        5.62        9.38      1.74 o
  -3   8   6       10.90       11.01      1.71 o
  -2   8   6        0.13       -1.42      1.42 o
  -1   8   6       18.09       14.63      1.92 o
   0   8   6       16.46        9.35      1.79 o
   1   8   6        7.06        4.07      1.68 o
   2   8   6       32.04       38.75      2.63 o
   3   8   6        1.77        1.09      1.84 o
   4   8   6       92.95       83.40      3.98 o
   5   8   6       92.87       96.74      3.05 o
   6   8   6        0.10        2.61      1.67 o
   7   8   6        1.20        2.91      1.80 o
   8   8   6        0.06        1.31      1.89 o
   9   8   6       37.95       44.78      3.08 o
  10   8   6       19.43       18.52      3.02 o
  11   8   6        0.00       -0.48      2.37 o
  12   8   6        3.09        5.02      2.65 o
 -15   9   6       13.48       20.95      4.75 o
 -14   9   6       20.94       25.57      4.52 o
 -13   9   6        5.00        8.89      3.56 o
 -12   9   6        0.02       -2.02      2.99 o
 -11   9   6       18.45       20.77      4.18 o
 -10   9   6       65.68       62.84      4.81 o
  -9   9   6       53.43       39.96      4.05 o
  -8   9   6       24.08       20.40      2.41 o
  -7   9   6        1.36        0.69      1.79 o
  -6   9   6       25.52       23.42      2.30 o
  -5   9   6       25.20       22.66      2.20 o
  -4   9   6        0.59       -1.48      1.62 o
  -3   9   6      422.85      422.96      7.32 o
  -2   9   6      416.22      410.03      7.65 o
  -1   9   6        1.41        1.56      1.63 o
   0   9   6        9.74        4.78      1.88 o
   1   9   6        3.78        0.47      1.80 o
   2   9   6      171.68      160.54      4.90 o
   3   9   6      167.73      158.41      5.05 o
   4   9   6       20.79       21.74      2.66 o
   5   9   6       35.70       38.37      3.18 o
   6   9   6       18.17       24.57      2.59 o
   7   9   6        7.32        8.45      2.14 o
   8   9   6       11.00       13.56      2.55 o
   9   9   6        2.39        1.69      2.22 o
  10   9   6       64.59       79.19      4.53 o
  11   9   6       15.97       18.93      3.38 o
 -13  10   6        0.26        8.72      3.80 o
 -12  10   6       38.30       43.74      5.60 o
 -11  10   6       21.00       22.98      3.40 o
 -10  10   6        3.28        2.75      2.67 o
  -9  10   6        1.95        1.97      2.49 o
  -8  10   6        5.31        1.97      2.62 o
  -7  10   6        2.42       -0.65      1.92 o
  -6  10   6        4.61        5.42      2.01 o
  -5  10   6        0.10       -1.64      1.64 o
  -4  10   6        0.99       -0.63      1.62 o
  -3  10   6        1.05        2.28      1.75 o
  -2  10   6        9.24       11.73      2.29 o
  -1  10   6        0.76        1.58      3.08 o
   0  10   6       12.93        8.32      2.57 o
   1  10   6       70.40       66.37      4.60 o
   2  10   6      223.88      218.34      8.43 o
   3  10   6       37.92       47.92      3.21 o
   4  10   6       24.22       30.75      3.06 o
   5  10   6        0.45       -0.76      2.10 o
   6  10   6       34.39       37.22      3.40 o
   7  10   6        1.64       -0.03      2.47 o
   8  10   6        5.07        6.16      3.17 o
   9  10   6       16.05       12.23      3.34 o
  10  10   6       30.65       38.04      4.28 o
 -12  11   6        3.48       10.57      4.13 o
 -11  11   6       21.53       18.63      3.90 o
 -10  11   6       13.35       15.03      3.29 o
  -9  11   6        0.44        2.22      2.61 o
  -8  11   6       33.29       44.98      3.36 o
  -7  11   6        0.20        1.67      2.09 o
  -6  11   6        3.28        1.48      2.66 o
  -5  11   6        0.27       -0.95      1.81 o
  -4  11   6        1.94        1.02      1.92 o
  -3  11   6       35.66       36.36      2.90 o
  -2  11   6       29.61       26.85      2.85 o
  -1  11   6      172.17      172.04      5.60 o
   0  11   6       45.64       44.69      3.26 o
   1  11   6        2.09        3.14      3.19 o
   2  11   6       31.67       35.93      3.19 o
   3  11   6        0.00        1.08      2.29 o
   4  11   6        0.00        2.98      2.37 o
   5  11   6       11.89        9.05      2.56 o
   6  11   6        5.01        2.56      3.10 o
   7  11   6        4.11        9.02      3.31 o
   8  11   6        0.33       -2.97      2.97 o
   9  11   6        3.54        8.08      7.62 o
 -10  12   6       26.19       22.96      3.67 o
  -9  12   6        1.36        0.83      2.90 o
  -8  12   6       13.70        8.34      2.96 o
  -7  12   6       24.76       30.29      3.72 o
  -6  12   6        0.08       -2.55      2.56 o
  -5  12   6        4.55        8.26      3.07 o
  -4  12   6        4.70        2.28      2.80 o
  -3  12   6        3.24        3.85      3.27 o
  -2  12   6        7.80       -0.05      6.81 o
  -1  12   6       29.32       27.82      5.20 o
   0  12   6      149.64      156.45      8.53 o
   1  12   6      128.81      162.14     20.06 o
   2  12   6       46.44       54.21      5.17 o
   3  12   6        3.42       -2.18      3.35 o
   4  12   6        1.53       -5.81      5.81 o
   5  12   6        0.00       -2.64      2.64 o
   6  12   6       16.80       16.86      3.49 o
   7  12   6        1.74       11.62      7.58 o
  -7  13   6       10.86       21.40      4.25 o
  -6  13   6        1.72       12.01      3.78 o
  -5  13   6        0.46        0.43      4.45 o
  -4  13   6        0.01        0.26      4.30 o
  -3  13   6       14.65       10.48      7.49 o
  -2  13   6        2.18        4.86      7.53 o
  -1  13   6       12.64       21.83      9.30 o
   0  13   6       24.40       46.20     10.48 o
   1  13   6       22.27       11.57      8.12 o
   2  13   6        1.21       -2.58      3.93 o
   3  13   6        6.90        2.51      3.76 o
   4  13   6        0.22       -4.45      7.08 o
 -19   1   7       13.17       11.50      5.01 o
 -18   1   7        0.97       -3.71      3.71 o
 -17   1   7        3.49       10.28      3.72 o
 -16   1   7       22.69       28.61      3.83 o
 -15   1   7        3.66       10.68      3.04 o
 -14   1   7        0.04       -2.11      2.31 o
 -13   1   7      242.57      222.65      6.70 o
 -12   1   7      382.85      357.74      8.28 o
 -11   1   7      255.95      231.98      6.41 o
 -10   1   7      177.84      183.89      5.28 o
  -9   1   7       15.31       10.70      2.16 o
  -8   1   7      104.32       85.29      3.39 o
  -7   1   7       80.84       98.73      3.69 o
  -6   1   7      212.42      220.66      5.05 o
  -5   1   7        4.64        2.07      0.94 o
  -4   1   7        7.75        1.30      0.85 o
  -3   1   7        0.61        0.14      0.94 o
  -2   1   7      590.50      667.89      7.71 o
  -1   1   7      568.53      623.91      6.66 o
   0   1   7        9.57        6.09      0.96 o
   1   1   7       11.62        4.94      0.91 o
   2   1   7     1940.78     2399.83     24.39 o
   3   1   7      524.46      543.19      7.21 o
   4   1   7      249.29      245.86      5.59 o
   5   1   7        0.83        0.21      1.18 o
   6   1   7      200.80      169.60      4.00 o
   7   1   7        6.41        3.13      2.53 o
   8   1   7      122.59      128.74      4.04 o
   9   1   7       78.95       83.61      3.53 o
  10   1   7      117.56      103.82      4.07 o
  11   1   7        0.34        0.93      2.13 o
  12   1   7        0.09       -2.06      2.18 o
  13   1   7       13.52        7.58      2.71 o
  14   1   7        1.49        8.54      3.28 o
  15   1   7        6.38        7.66      3.47 o
 -19   2   7        0.28        1.94      7.16 o
 -18   2   7        0.91       -3.72      3.72 o
 -17   2   7       30.81       23.35      4.77 o
 -16   2   7        0.46       -2.02      2.88 o
 -15   2   7        9.70        5.71      2.95 o
 -14   2   7       38.96       30.50      3.46 o
 -13   2   7       34.22       23.96      3.10 o
 -12   2   7       15.42        7.97      2.55 o
 -11   2   7        0.16       -1.89      1.89 o
 -10   2   7      250.69      238.50      4.48 o
  -9   2   7       12.05       11.86      2.03 o
  -8   2   7       28.26       16.15      2.02 o
  -7   2   7        3.71        2.51      1.73 o
  -6   2   7       27.16       45.48      1.90 o
  -5   2   7     1800.36     1770.58     19.28 o
  -4   2   7      166.01      199.92      3.63 o
  -3   2   7       75.30       84.38      2.31 o
  -2   2   7       21.38       42.60      1.44 o
  -1   2   7       79.87       85.38      1.95 o
   0   2   7      714.89      740.33      7.61 o
   1   2   7      943.66      975.91     10.77 o
   2   2   7     2042.65     1959.69     19.78 o
   3   2   7     1273.85     1322.87     12.93 o
   4   2   7       12.06       14.33      1.58 o
   5   2   7      352.51      345.82      5.74 o
   6   2   7       57.40       54.84      2.49 o
   7   2   7       18.28       16.81      1.97 o
   8   2   7       74.34       67.11      3.06 o
   9   2   7        0.20       -1.17      1.75 o
  10   2   7       73.57       80.72      3.67 o
  11   2   7        7.56        7.49      2.37 o
  12   2   7       10.23        7.47      2.52 o
  13   2   7       24.28       35.84      3.94 o
  14   2   7        0.05        3.46      3.03 o
  15   2   7       28.30       30.31      4.22 o
 -19   3   7        0.89        3.44      5.97 o
 -18   3   7        0.34        1.56      4.17 o
 -17   3   7        0.46        0.31      3.86 o
 -16   3   7       37.69       47.01      5.24 o
 -15   3   7        1.04        2.07      3.27 o
 -14   3   7        6.37        2.54      2.57 o
 -13   3   7       51.06       51.17      3.71 o
 -12   3   7        0.33        3.36      2.24 o
 -11   3   7      188.38      175.16      8.05 o
 -10   3   7        8.56        3.38      1.51 o
  -9   3   7       14.55        7.43      1.59 o
  -8   3   7      175.49      170.59      3.74 o
  -7   3   7      192.08      219.45      3.65 o
  -6   3   7      100.71      106.39      3.05 o
  -5   3   7       20.76        7.58      1.29 o
  -4   3   7      193.78      200.23      3.75 o
  -3   3   7       88.57       78.38      2.12 o
  -2   3   7       31.00       33.92      1.37 o
  -1   3   7      245.18      322.49      3.92 o
   0   3   7      135.30      207.27      3.52 o
   1   3   7      898.57     1038.73     11.32 o
   2   3   7      144.14      133.32      3.07 o
   3   3   7      621.73      576.78      8.30 o
   4   3   7      124.68      134.22      3.39 o
   5   3   7        0.02       -0.54      0.97 o
   6   3   7        6.03        6.47      1.52 o
   7   3   7       65.81       50.05      2.42 o
   8   3   7        3.35        0.45      1.53 o
   9   3   7        0.17       -1.54      1.54 o
  10   3   7       26.19       19.72      2.29 o
  11   3   7       63.02       61.96      3.68 o
  12   3   7        2.81        1.66      2.71 o
  13   3   7        9.40        9.83      3.63 o
  14   3   7        0.05        0.42      3.10 o
  15   3   7        3.37       -2.17      3.52 o
 -18   4   7       14.72       41.20      9.26 o
 -17   4   7        8.11       -3.21      4.70 o
 -16   4   7        0.07        3.78      9.10 o
 -15   4   7        6.43        9.25      4.23 o
 -14   4   7        0.39        2.94      2.99 o
 -13   4   7        0.80        5.49      2.76 o
 -12   4   7       55.73       48.58      3.46 o
 -11   4   7      291.72      298.78      5.94 o
 -10   4   7        0.01       -1.56      1.56 o
  -9   4   7       53.54       55.79      2.51 o
  -8   4   7      121.92      106.46      3.58 o
  -7   4   7       26.26       35.32      1.74 o
  -6   4   7      113.02      131.68      2.89 o
  -5   4   7      118.79      125.81      3.53 o
  -4   4   7      142.59      149.39      3.08 o
  -3   4   7      270.43      248.36      3.96 o
  -2   4   7      208.39      180.77      3.29 o
  -1   4   7      347.63      267.08      3.52 o
   0   4   7     1136.76     1328.16     12.75 o
   1   4   7      493.62      582.21      6.71 o
   2   4   7       94.28       73.03      2.37 o
   3   4   7       10.22        7.14      1.15 o
   4   4   7        3.95        2.37      1.19 o
   5   4   7      100.14      113.49      2.88 o
   6   4   7        4.11        4.15      1.29 o
   7   4   7       15.40       15.24      1.61 o
   8   4   7       70.93       75.14      2.63 o
   9   4   7       45.46       50.18      3.05 o
  10   4   7        9.19        6.94      2.28 o
  11   4   7       10.16       13.25      3.19 o
  12   4   7        9.45       11.93      2.76 o
  13   4   7       30.71       36.37      4.92 o
  14   4   7        4.49        3.64      3.53 o
 -18   5   7       11.16       16.35      6.27 o
 -17   5   7        2.52       -3.10      4.61 o
 -16   5   7        8.07       21.93      5.58 o
 -15   5   7        9.97        5.60      4.38 o
 -14   5   7        0.13        3.69      4.38 o
 -13   5   7      175.12      177.57      9.10 o
 -12   5   7      138.02      149.16      6.30 o
 -11   5   7       11.98        7.84      2.16 o
 -10   5   7       40.14       44.40      2.91 o
  -9   5   7       87.18       85.27      3.18 o
  -8   5   7       23.57       23.69      1.79 o
  -7   5   7      101.92      115.30      3.01 o
  -6   5   7       22.04       24.34      1.46 o
  -5   5   7       65.44       78.71      4.34 o
  -4   5   7       59.18       60.99      2.34 o
  -3   5   7      269.98      252.41      7.83 o
  -2   5   7      633.48      647.39      9.74 o
  -1   5   7      348.28      324.68      4.95 o
   0   5   7     1200.66     1366.69     14.24 o
   1   5   7      129.68      136.25      3.01 o
   2   5   7       74.80       52.80      2.26 o
   3   5   7        4.33        0.29      0.99 o
   4   5   7        0.35        0.28      0.96 o
   5   5   7       40.22       45.24      2.07 o
   6   5   7        0.00       -1.19      1.19 o
   7   5   7      117.06      118.19      3.42 o
   8   5   7        1.41        2.45      1.60 o
   9   5   7      177.47      189.24      4.56 o
  10   5   7       20.01       24.44      3.01 o
  11   5   7      102.37       94.90      4.71 o
  12   5   7       24.44       27.97      3.57 o
  13   5   7        3.06        0.98      3.00 o
  14   5   7        2.99       -1.22      3.58 o
 -17   6   7        4.52        6.18      4.35 o
 -16   6   7       10.10       20.02      5.53 o
 -15   6   7        5.88        2.62      4.03 o
 -14   6   7        0.60        5.02      4.00 o
 -13   6   7        1.31        1.06      4.61 o
 -12   6   7        1.91        8.82      5.58 o
 -11   6   7        2.87        1.55      2.29 o
 -10   6   7      153.15      146.05      5.55 o
  -9   6   7       49.46       56.91      3.22 o
  -8   6   7       31.21       35.87      2.36 o
  -7   6   7        0.34       -1.29      1.29 o
  -6   6   7      485.40      477.76      5.88 o
  -5   6   7      102.22      108.06      3.32 o
  -4   6   7       14.41       12.91      1.31 o
  -3   6   7       63.66       67.07      2.37 o
  -2   6   7        1.63       -0.91      1.29 o
  -1   6   7        2.75        2.15      1.13 o
   0   6   7       25.33       30.34      1.83 o
   1   6   7       57.09       61.55      3.02 o
   2   6   7      100.08      104.20      2.86 o
   3   6   7      128.42      118.29      3.18 o
   4   6   7       23.97       21.33      1.80 o
   5   6   7        0.50        0.25      1.38 o
   6   6   7        0.00       -0.28      1.53 o
   7   6   7      286.13      277.78      5.29 o
   8   6   7        2.82        3.21      1.65 o
   9   6   7        2.64        0.31      2.33 o
  10   6   7        0.06        1.18      2.19 o
  11   6   7       15.17       23.69      2.99 o
  12   6   7        4.71        5.55      2.70 o
  13   6   7        0.01        0.03      2.60 o
 -17   7   7       31.53       51.74      7.64 o
 -16   7   7       10.18       14.64      5.42 o
 -15   7   7       26.85       43.06     11.96 o
 -14   7   7       38.66       43.89      5.91 o
 -13   7   7        0.37        0.52      2.80 o
 -12   7   7        0.12        2.09      3.42 o
 -11   7   7        7.73        5.16      2.18 o
 -10   7   7       13.98       14.04      2.40 o
  -9   7   7      106.89       92.26      4.03 o
  -8   7   7        8.00        4.49      1.84 o
  -7   7   7        4.80        3.71      2.32 o
  -6   7   7      120.60      117.99      3.86 o
  -5   7   7      732.61      696.67      9.94 o
  -4   7   7      174.42      167.57      4.26 o
  -3   7   7        0.02       -0.71      1.44 o
  -2   7   7       33.42       49.10      2.58 o
  -1   7   7       25.17       32.26      2.53 o
   0   7   7       78.06       90.19      4.70 o
   1   7   7       22.19       26.76      2.34 o
   2   7   7       35.51       39.79      2.48 o
   3   7   7       26.29       22.60      3.54 o
   4   7   7       18.57       14.75      2.04 o
   5   7   7      188.15      211.33      4.69 o
   6   7   7       23.33       33.58      2.41 o
   7   7   7       75.06       72.87      3.09 o
   8   7   7       16.85       13.70      2.12 o
   9   7   7        0.20        1.34      2.08 o
  10   7   7        8.61       13.26      2.64 o
  11   7   7        1.84        1.40      2.37 o
  12   7   7        4.75        4.71      2.76 o
  13   7   7        0.09       -1.89      2.86 o
 -16   8   7       10.98       15.98      4.79 o
 -15   8   7        0.72        1.62      4.74 o
 -14   8   7        0.13       -3.08      3.09 o
 -13   8   7        2.79        0.63      2.95 o
 -12   8   7        0.20       -0.67      2.71 o
 -11   8   7       12.91       16.21      3.85 o
 -10   8   7        4.87        1.69      2.13 o
  -9   8   7        7.01        2.57      3.52 o
  -8   8   7        7.99       10.38      2.09 o
  -7   8   7       86.23       82.53      3.52 o
  -6   8   7      197.47      183.12      4.77 o
  -5   8   7       44.04       41.84      2.60 o
  -4   8   7      259.93      232.66      5.21 o
  -3   8   7        7.60       11.71      2.10 o
  -2   8   7       51.94       51.65      2.75 o
  -1   8   7        3.95        4.00      1.81 o
   0   8   7        1.30       -0.88      2.11 o
   1   8   7       24.87       22.74      2.31 o
   2   8   7        4.30        2.54      2.52 o
   3   8   7       81.19       74.02      3.62 o
   4   8   7        4.79        4.28      2.16 o
   5   8   7        0.03        1.84      2.10 o
   6   8   7        6.14        0.76      2.36 o
   7   8   7        4.86        4.40      2.09 o
   8   8   7       27.21       21.68      2.53 o
   9   8   7        9.52        5.00      2.56 o
  10   8   7        0.09        1.25      2.53 o
  11   8   7        2.38        0.68      2.89 o
  12   8   7        0.19        0.37      3.07 o
 -15   9   7       58.74       89.77      8.94 o
 -14   9   7        8.76       16.93      4.21 o
 -13   9   7        1.46       -2.04      3.19 o
 -12   9   7        6.12        5.57      3.30 o
 -11   9   7        1.30        1.02      2.80 o
 -10   9   7       45.67       54.80      3.82 o
  -9   9   7       19.04       17.62      2.75 o
  -8   9   7        4.88        7.91      2.04 o
  -7   9   7        0.34       -1.38      1.71 o
  -6   9   7        1.75        0.08      1.71 o
  -5   9   7       56.39       57.30      5.67 o
  -4   9   7       19.03       15.71      2.12 o
  -3   9   7      145.07      143.01      4.80 o
  -2   9   7      486.05      509.09     10.19 o
  -1   9   7       11.07        5.51      2.01 o
   0   9   7       83.08       93.77      4.20 o
   1   9   7        0.11       -1.80      1.80 o
   2   9   7        0.52       -1.44      1.92 o
   3   9   7       30.99       32.76      2.90 o
   4   9   7        0.01        0.67      2.05 o
   5   9   7        6.19        4.09      2.32 o
   6   9   7        0.12       -1.64      3.31 o
   7   9   7        3.45        4.00      2.27 o
   8   9   7        4.40        4.11      2.77 o
   9   9   7        5.54        3.55      3.06 o
  10   9   7       16.60       16.35      3.68 o
  11   9   7       31.22       28.99      4.20 o
 -13  10   7       11.24       17.48      4.22 o
 -12  10   7        7.46       13.93      3.91 o
 -11  10   7        0.37        2.99      3.26 o
 -10  10   7        5.83        8.56      2.79 o
  -9  10   7       52.52       54.89      3.85 o
  -8  10   7        1.26       -1.96      1.96 o
  -7  10   7        0.23       -1.54      1.92 o
  -6  10   7        3.04        1.81      1.90 o
  -5  10   7       31.83       30.64      2.59 o
  -4  10   7       33.91       22.61      2.37 o
  -3  10   7       28.76       23.90      2.84 o
  -2  10   7        0.00       -0.10      2.07 o
  -1  10   7       10.68        9.62      2.34 o
   0  10   7       23.28       21.24      3.15 o
   1  10   7       22.49       21.69      4.27 o
   2  10   7       26.11       24.30      2.96 o
   3  10   7       71.42       79.90      4.96 o
   4  10   7        0.06        0.29      2.14 o
   5  10   7        7.09       10.97      3.30 o
   6  10   7        0.63       -2.48      2.48 o
   7  10   7        1.07        3.86      2.72 o
   8  10   7        7.98        4.91      3.08 o
   9  10   7        9.36        6.92      3.22 o
 -12  11   7       50.99       57.80      5.55 o
 -11  11   7       20.59       23.70      4.30 o
 -10  11   7        0.55       -1.08      2.75 o
  -9  11   7       14.33       28.54      3.49 o
  -8  11   7        0.16        0.37      2.26 o
  -7  11   7       26.58       21.96      3.09 o
  -6  11   7        6.70        6.82      2.23 o
  -5  11   7        6.47        6.71      2.33 o
  -4  11   7        0.64       -1.37      2.23 o
  -3  11   7        1.26        0.08      2.23 o
  -2  11   7        9.20        4.78      2.59 o
  -1  11   7      189.42      195.57      7.31 o
   0  11   7       74.75       64.13      3.82 o
   1  11   7        8.46        8.55      4.08 o
   2  11   7        9.83       12.74      2.75 o
   3  11   7       37.27       38.64      3.53 o
   4  11   7        5.93        8.39      4.64 o
   5  11   7        9.11        6.89      2.78 o
   6  11   7        4.64        5.21      2.85 o
   7  11   7        0.00       -2.98      2.98 o
   8  11   7       15.85       22.25      5.94 o
 -10  12   7        5.10        9.72      4.56 o
  -9  12   7        1.45        1.50      2.98 o
  -8  12   7        0.02       -2.40      2.40 o
  -7  12   7        0.02       -2.28      2.28 o
  -6  12   7        0.18       -0.92      2.17 o
  -5  12   7        5.51        3.18      2.41 o
  -4  12   7        0.53        3.23      3.33 o
  -3  12   7       13.67       10.89      2.83 o
  -2  12   7        0.01       -0.94      2.76 o
  -1  12   7       14.18       14.50      3.97 o
   0  12   7        9.29        9.73      4.90 o
   1  12   7       75.95       87.15     15.43 o
   2  12   7       16.64       14.75      5.40 o
   3  12   7       18.24       26.44      6.54 o
   4  12   7        9.15        9.16      4.91 o
   5  12   7        2.31        5.39      3.04 o
   6  12   7        0.07        1.35      3.07 o
  -7  13   7        4.78        6.90      4.81 o
  -6  13   7        1.89        8.72      3.72 o
  -5  13   7        2.88        7.08      7.76 o
  -4  13   7        0.07       10.26      7.94 o
  -3  13   7        0.33       -3.27      6.85 o
  -2  13   7        0.37       -1.45      6.63 o
  -1  13   7        0.33        0.45      7.08 o
   0  13   7        0.79       11.89      8.08 o
   1  13   7        3.93        6.17      8.94 o
   2  13   7       14.73       16.12      4.58 o
   3  13   7        0.01       -4.81      6.49 o
 -19   0   8       13.80       14.98      6.58 o
 -18   0   8        3.70       -0.66      4.63 o
 -17   0   8       15.32        4.81      4.57 o
 -16   0   8       34.92       33.44      5.71 o
 -15   0   8      125.27      115.33      7.64 o
 -14   0   8        9.17        8.93      4.45 o
 -13   0   8       61.83       67.86      5.80 o
 -12   0   8        0.56       -3.37      3.37 o
 -11   0   8     1536.43     1373.02     51.94 o
 -10   0   8      157.92      187.83     20.51 o
  -9   0   8      119.31      126.30      6.30 o
  -8   0   8       69.68       79.42      4.64 o
  -7   0   8       36.60       30.26      3.09 o
  -6   0   8      594.82      518.41     12.03 o
  -5   0   8        0.17       -1.43      1.43 o
  -4   0   8     3060.60     3263.49     54.35 o
  -3   0   8      745.55      992.03     18.87 o
  -2   0   8       79.71      102.86      3.90 o
  -1   0   8      540.64      560.89      8.00 o
   0   0   8      175.23      132.17      4.17 o
   1   0   8      157.94      145.97      5.52 o
   2   0   8      130.67      126.87     15.87 o
   3   0   8       51.93       45.79      2.84 o
   4   0   8       98.63       70.39      3.95 o
   5   0   8       70.08       49.72      3.31 o
   6   0   8      124.62      145.98      7.16 o
   7   0   8      170.02      173.78      6.48 o
   8   0   8       18.15        6.84      2.67 o
   9   0   8       32.42       19.27      3.55 o
  10   0   8       48.37       48.34      4.54 o
  11   0   8        0.20        0.99      3.32 o
  12   0   8        2.05        4.92      3.63 o
  13   0   8        0.08       -0.30      3.54 o
  14   0   8       36.19       56.55      5.86 o
  15   0   8        7.18       16.93      6.18 o
 -19   1   8        0.55       -2.00      4.29 o
 -18   1   8        0.85        1.36      6.95 o
 -17   1   8        0.08        2.18      3.15 o
 -16   1   8        0.10       -1.67      2.90 o
 -15   1   8        6.43        7.49      2.89 o
 -14   1   8        2.61        3.73      2.67 o
 -13   1   8        6.47       -2.33      2.33 o
 -12   1   8       11.82        7.79      2.71 o
 -11   1   8        0.03       -2.10      2.10 o
 -10   1   8       59.99       43.57      3.02 o
  -9   1   8      240.20      224.89      5.63 o
  -8   1   8       15.59       31.68      2.30 o
  -7   1   8       10.02        3.63      1.52 o
  -6   1   8      486.83      487.31      6.73 o
  -5   1   8        0.29        0.76      0.96 o
  -4   1   8     3083.23     3237.80     33.54 o
  -3   1   8        7.03        9.56      1.43 o
  -2   1   8      236.84      294.31      4.48 o
  -1   1   8      524.53      498.26      5.79 o
   0   1   8        1.20       -0.39      0.93 o
   1   1   8       21.90       24.59      2.36 o
   2   1   8      707.14      761.13      9.25 o
   3   1   8       79.80       88.68      3.06 o
   4   1   8       58.96       78.32      2.82 o
   5   1   8        4.62        4.58      1.44 o
   6   1   8       10.24        9.62      1.91 o
   7   1   8        3.25       -1.35      1.53 o
   8   1   8      167.87      146.87      4.39 o
   9   1   8      104.54       86.36      3.70 o
  10   1   8       42.05       40.21      3.02 o
  11   1   8       22.73       22.57      2.89 o
  12   1   8        0.04       -1.17      2.28 o
  13   1   8        3.40        4.57      2.71 o
  14   1   8       14.55       17.73      3.77 o
  15   1   8        7.58        9.55      3.72 o
 -19   2   8        4.46        8.34      4.73 o
 -18   2   8       46.20       64.44     12.69 o
 -17   2   8       47.30       46.72      5.44 o
 -16   2   8        2.50       -0.59      2.92 o
 -15   2   8        0.00        0.79      2.65 o
 -14   2   8       19.89       15.10      3.32 o
 -13   2   8       11.07        6.43      2.57 o
 -12   2   8       80.59       73.89      4.30 o
 -11   2   8       26.84       18.12      3.20 o
 -10   2   8        6.14       -1.10      2.07 o
  -9   2   8      441.66      426.48      8.31 o
  -8   2   8      147.51      152.16      4.62 o
  -7   2   8      122.84       96.50      2.78 o
  -6   2   8       65.47       53.19      2.81 o
  -5   2   8     1106.28     1217.90     14.09 o
  -4   2   8      187.69      196.05      3.76 o
  -3   2   8       30.17       18.82      1.40 o
  -2   2   8      620.77      701.71      7.55 o
  -1   2   8        0.83       -0.44      0.98 o
   0   2   8     1151.03     1266.30     13.53 o
   1   2   8        6.48       -1.09      1.09 o
   2   2   8     2357.09     2250.63     22.71 o
   3   2   8     1611.74     1727.60     18.22 o
   4   2   8       41.43       44.99      1.78 o
   5   2   8        3.31       -0.37      1.39 o
   6   2   8        9.78        6.62      1.72 o
   7   2   8        6.87        7.70      1.82 o
   8   2   8       11.45       10.66      2.02 o
   9   2   8       25.02       20.62      2.49 o
  10   2   8       18.08       11.90      2.45 o
  11   2   8        0.02        0.36      2.15 o
  12   2   8       41.41       40.48      3.87 o
  13   2   8        2.93        1.33      3.22 o
  14   2   8       11.01       10.38      4.41 o
 -19   3   8       14.25       34.34      7.42 o
 -18   3   8       19.76       28.88      5.37 o
 -17   3   8        3.74        2.22      3.98 o
 -16   3   8       14.33       10.76      4.13 o
 -15   3   8       18.90       22.19      4.13 o
 -14   3   8        7.21        6.11      2.64 o
 -13   3   8        0.67        0.46      2.33 o
 -12   3   8        5.59        6.65      2.36 o
 -11   3   8      444.12      432.21      8.94 o
 -10   3   8      218.94      218.75      5.99 o
  -9   3   8        3.98        9.03      2.14 o
  -8   3   8        1.07        4.31      1.80 o
  -7   3   8       64.01       59.18      2.46 o
  -6   3   8      371.03      431.58      6.55 o
  -5   3   8      773.74      771.34      9.85 o
  -4   3   8      143.20      157.94      3.14 o
  -3   3   8       58.79       64.86      2.07 o
  -2   3   8      384.39      486.69      5.39 o
  -1   3   8      161.10      167.27      2.79 o
   0   3   8      774.48      721.94      7.72 o
   1   3   8      394.21      379.39      5.57 o
   2   3   8     1416.98     1445.38     15.48 o
   3   3   8       17.76       19.93      1.67 o
   4   3   8       49.50       44.54      2.27 o
   5   3   8       66.34       77.25      2.43 o
   6   3   8       81.27       67.46      2.43 o
   7   3   8       78.12       68.92      2.58 o
   8   3   8       58.83       60.18      3.53 o
   9   3   8        4.41        2.74      1.97 o
  10   3   8        2.07        0.72      2.28 o
  11   3   8       10.30       14.84      3.06 o
  12   3   8       62.82       57.76      4.32 o
  13   3   8       19.69       28.48      3.88 o
  14   3   8        1.06       -1.85      3.77 o
 -18   4   8        8.10       17.11      6.23 o
 -17   4   8        2.50       -4.81      4.81 o
 -16   4   8       23.38       29.05      7.67 o
 -15   4   8        0.94       -1.01      4.73 o
 -14   4   8        9.20        8.60      3.25 o
 -13   4   8        0.43        0.71      2.67 o
 -12   4   8       28.26       20.88      2.84 o
 -11   4   8        0.81        0.08      2.05 o
 -10   4   8       15.57       14.93      1.89 o
  -9   4   8      216.03      188.17      4.27 o
  -8   4   8      197.21      216.47      4.97 o
  -7   4   8      780.63      780.57     10.31 o
  -6   4   8      243.29      275.20      5.03 o
  -5   4   8      129.65      132.58      4.21 o
  -4   4   8        5.43        3.75      1.10 o
  -3   4   8      724.76      911.91     10.22 o
  -2   4   8       51.74       70.98      2.16 o
  -1   4   8      123.76      161.08      2.79 o
   0   4   8       95.28       91.88      2.31 o
   1   4   8       64.66      112.66      2.63 o
   2   4   8       75.91       71.19      2.46 o
   3   4   8      144.22      174.63      3.73 o
   4   4   8       37.35       34.77      1.78 o
   5   4   8      162.17      149.98      4.17 o
   6   4   8      250.82      254.01      4.61 o
   7   4   8       88.43       82.45      2.87 o
   8   4   8        4.54        2.53      1.59 o
   9   4   8       16.30       19.39      2.70 o
  10   4   8       38.05       46.39      3.97 o
  11   4   8        6.18        4.97      4.26 o
  12   4   8        0.03        1.96      3.82 o
  13   4   8        0.00        4.81      3.37 o
  14   4   8        0.25        2.11      3.66 o
 -18   5   8       20.24       14.21      6.16 o
 -17   5   8        1.30        0.76      5.08 o
 -16   5   8        7.20       -0.05      4.33 o
 -15   5   8        4.43       -3.98      3.98 o
 -14   5   8        0.44        0.65      4.43 o
 -13   5   8       49.07       59.51     18.63 o
 -12   5   8       30.93       25.51      3.55 o
 -11   5   8        2.42        7.45      2.68 o
 -10   5   8       29.85       17.30      2.21 o
  -9   5   8       56.42       73.99      3.26 o
  -8   5   8      437.08      445.52      6.40 o
  -7   5   8     1067.58     1078.45     11.19 o
  -6   5   8     1138.30     1081.35     12.13 o
  -5   5   8       10.35       12.37      1.39 o
  -4   5   8       26.79       24.67      1.25 o
  -3   5   8      109.57      109.15      2.76 o
  -2   5   8      497.22      496.88      6.51 o
  -1   5   8       71.74       96.17      2.15 o
   0   5   8        0.73       -0.89      0.89 o
   1   5   8       17.96       23.25      1.42 o
   2   5   8      170.65      161.74      3.99 o
   3   5   8      139.47      168.52      3.48 o
   4   5   8       16.46       15.84      1.60 o
   5   5   8       93.10       73.79      2.74 o
   6   5   8       74.94       61.64      2.69 o
   7   5   8       52.06       47.40      3.35 o
   8   5   8        0.00        1.06      2.13 o
   9   5   8       20.89       25.95      3.39 o
  10   5   8       53.74       55.87      4.44 o
  11   5   8       47.79       62.71      4.73 o
  12   5   8        0.88        2.00      3.23 o
  13   5   8        5.72        9.03      3.45 o
 -17   6   8        4.17       14.99      5.95 o
 -16   6   8       10.18       18.22      5.40 o
 -15   6   8        4.86        2.31      4.24 o
 -14   6   8        0.41       -0.62      3.71 o
 -13   6   8        0.47       -0.71      3.58 o
 -12   6   8        1.77        0.88      3.45 o
 -11   6   8        0.79       -2.57      2.57 o
 -10   6   8       28.38       15.63      3.88 o
  -9   6   8        1.96        1.30      1.65 o
  -8   6   8      102.44      103.28      4.95 o
  -7   6   8       80.54       88.83      3.26 o
  -6   6   8        6.12        7.61      2.28 o
  -5   6   8        8.32        8.26      2.23 o
  -4   6   8      911.89      900.15     13.12 o
  -3   6   8       50.41       60.66      2.40 o
  -2   6   8       82.57       85.68      4.86 o
  -1   6   8      444.33      448.45      8.10 o
   0   6   8      208.53      215.58      4.26 o
   1   6   8      209.29      168.20      4.92 o
   2   6   8       35.93       42.22      2.37 o
   3   6   8       59.72       64.51      2.88 o
   4   6   8       36.78       40.07      2.63 o
   5   6   8       29.13       35.46      2.28 o
   6   6   8       52.05       42.18      2.52 o
   7   6   8        3.44        3.67      1.86 o
   8   6   8       22.50       25.45      3.62 o
   9   6   8       37.93       37.12      3.37 o
  10   6   8       66.55       72.86      4.30 o
  11   6   8        0.01        4.14      2.71 o
  12   6   8        2.71        1.03      2.82 o
  13   6   8        0.04       -1.63      2.80 o
 -16   7   8       47.50       71.30      7.55 o
 -15   7   8        8.17        2.92      4.39 o
 -14   7   8        6.84        1.34      4.01 o
 -13   7   8        3.09        6.71      3.25 o
 -12   7   8       40.09       36.86      4.03 o
 -11   7   8        0.10       -0.56      2.39 o
 -10   7   8        5.61        3.94      2.67 o
  -9   7   8       18.24       17.42      2.22 o
  -8   7   8        3.60        1.00      1.74 o
  -7   7   8       55.27       46.77      2.69 o
  -6   7   8       40.68       47.77      2.67 o
  -5   7   8      174.22      184.51      5.28 o
  -4   7   8     1254.62     1204.47     16.87 o
  -3   7   8      147.63      164.33      5.92 o
  -2   7   8      259.82      251.43      6.55 o
  -1   7   8        2.22        0.12      1.93 o
   0   7   8       28.20       22.75      2.75 o
   1   7   8       38.15       40.62      2.82 o
   2   7   8       70.26       66.69      3.42 o
   3   7   8      277.61      272.85      5.67 o
   4   7   8        3.64        2.23      1.73 o
   5   7   8       63.48       60.98      3.22 o
   6   7   8       89.41       86.44      3.35 o
   7   7   8        1.60        2.68      2.22 o
   8   7   8       14.50       14.93      2.80 o
   9   7   8       55.09       61.09      4.02 o
  10   7   8        8.27        9.55      2.93 o
  11   7   8        7.84        3.16      2.80 o
  12   7   8        2.20       -0.07      2.76 o
 -16   8   8        0.39        4.96      4.28 o
 -15   8   8        1.63        2.10      3.64 o
 -14   8   8        0.23       -1.22      3.11 o
 -13   8   8        0.02       -0.50      3.19 o
 -12   8   8        0.18       -0.40      2.82 o
 -11   8   8       11.21        8.45      3.06 o
 -10   8   8        0.50        2.47      2.43 o
  -9   8   8       15.01       16.82      2.30 o
  -8   8   8        5.11        2.50      1.82 o
  -7   8   8       14.89       13.91      2.12 o
  -6   8   8       10.14       12.09      2.06 o
  -5   8   8        4.44       -1.85      1.85 o
  -4   8   8      187.07      195.47      5.50 o
  -3   8   8      247.03      231.47      6.04 o
  -2   8   8        3.03        3.88      1.97 o
  -1   8   8       56.00       44.50      3.06 o
   0   8   8       19.16       21.74      2.57 o
   1   8   8        2.14        1.33      1.77 o
   2   8   8        5.22       -0.19      2.01 o
   3   8   8       56.70       64.19      3.67 o
   4   8   8       77.76       94.61      4.43 o
   5   8   8       10.49        5.52      2.33 o
   6   8   8        6.02        7.38      2.60 o
   7   8   8        1.63        3.75      2.61 o
   8   8   8       59.52       73.13      4.71 o
   9   8   8      101.35      114.65      5.75 o
  10   8   8       32.99       27.70      4.30 o
  11   8   8        1.51        0.31      3.04 o
 -15   9   8       53.97       68.96      7.94 o
 -14   9   8        1.27       -3.29      3.29 o
 -13   9   8        0.06        3.05      3.30 o
 -12   9   8       10.20       13.01      3.80 o
 -11   9   8        0.55        1.96      3.08 o
 -10   9   8       33.87       39.02      3.44 o
  -9   9   8        3.33        1.67      2.02 o
  -8   9   8        1.76        0.50      2.13 o
  -7   9   8        0.93       -0.68      1.70 o
  -6   9   8        0.25       -0.42      1.69 o
  -5   9   8        8.98        6.87      2.23 o
  -4   9   8       62.65       60.29      3.42 o
  -3   9   8      264.75      251.61      6.32 o
  -2   9   8      240.69      240.95      6.79 o
  -1   9   8        0.17        2.88      2.03 o
   0   9   8        4.30        6.23      3.05 o
   1   9   8       10.33        6.52      2.33 o
   2   9   8        0.38        0.82      2.00 o
   3   9   8        3.52        4.19      2.92 o
   4   9   8       11.61        4.75      2.38 o
   5   9   8        4.78        3.82      2.38 o
   6   9   8        5.29        2.76      3.14 o
   7   9   8        0.07       -2.46      2.46 o
   8   9   8       21.63       20.37      3.59 o
   9   9   8       15.44       17.40      3.64 o
  10   9   8       20.85       22.05      4.78 o
 -13  10   8        0.21       -2.39      3.47 o
 -12  10   8        7.08        6.09      3.53 o
 -11  10   8        7.69        4.94      3.40 o
 -10  10   8        5.10        7.05      2.74 o
  -9  10   8        2.60       -0.93      2.08 o
  -8  10   8        0.73       -0.33      2.03 o
  -7  10   8       16.56       18.04      2.50 o
  -6  10   8       32.22       23.79      2.58 o
  -5  10   8       32.49       31.20      3.04 o
  -4  10   8        0.10        0.93      1.97 o
  -3  10   8       14.66       16.79      2.82 o
  -2  10   8       56.14       58.82      5.26 o
  -1  10   8        0.15        0.32      2.19 o
   0  10   8       40.41       47.61      3.56 o
   1  10   8        1.51        1.08      2.28 o
   2  10   8       42.65       42.73      3.61 o
   3  10   8        8.58       11.96      2.61 o
   4  10   8        3.33        3.46      2.41 o
   5  10   8        0.14       -1.20      2.95 o
   6  10   8        0.09        3.58      2.62 o
   7  10   8        1.63       -0.69      2.69 o
   8  10   8       32.06       38.22      4.90 o
   9  10   8        1.10       -1.84      3.08 o
 -12  11   8        9.01       14.34      7.76 o
 -11  11   8        0.50        0.88      3.48 o
 -10  11   8        0.13        4.01      4.21 o
  -9  11   8       12.26       10.61      2.80 o
  -8  11   8        8.37        7.01      2.48 o
  -7  11   8        0.33       -0.21      2.13 o
  -6  11   8       19.78       20.09      2.94 o
  -5  11   8        0.31       -2.12      2.12 o
  -4  11   8        0.43       -2.30      2.30 o
  -3  11   8       18.18       11.82      2.78 o
  -2  11   8       39.22       38.92      5.99 o
  -1  11   8       93.03       86.70      4.73 o
   0  11   8        0.39       -1.44      2.37 o
   1  11   8        8.90        7.96      3.84 o
   2  11   8       26.94       31.33      4.67 o
   3  11   8        0.59       -0.35      2.79 o
   4  11   8       24.22       33.62      3.47 o
   5  11   8        0.93       -2.50      2.50 o
   6  11   8        3.14        2.69      2.96 o
   7  11   8        0.01       -2.19      2.88 o
  -9  12   8        0.00       -0.33      2.81 o
  -8  12   8        1.09       -0.57      2.54 o
  -7  12   8       18.31       22.32      3.42 o
  -6  12   8       14.54       18.51      3.97 o
  -5  12   8        0.23        1.99      2.80 o
  -4  12   8        1.57       -1.04      2.88 o
  -3  12   8        0.00       -2.52      2.52 o
  -2  12   8       25.20       20.82      3.18 o
  -1  12   8       20.57       20.12      3.30 o
   0  12   8       19.25       17.39      3.47 o
   1  12   8       34.05       33.31      3.52 o
   2  12   8        0.94       -0.15      2.62 o
   3  12   8        0.00       -2.99      2.99 o
   4  12   8        0.12        2.92      2.95 o
   5  12   8        3.79        5.50      3.98 o
  -6  13   8        2.49        6.04      7.58 o
  -5  13   8        0.37        5.99      7.17 o
  -4  13   8        9.66       13.80      8.35 o
  -3  13   8        3.14        3.54      7.13 o
  -2  13   8        4.59       16.97      8.35 o
  -1  13   8       21.34       17.25      8.90 o
   0  13   8      100.42       99.49     14.25 o
   1  13   8       20.80       21.41      4.74 o
 -19   1   9        0.81        7.95      4.72 o
 -18   1   9       13.97       18.29      4.68 o
 -17   1   9       10.74       13.16      3.75 o
 -16   1   9        4.57        0.97      3.01 o
 -15   1   9        0.22        3.11      2.96 o
 -14   1   9       46.06       53.70      4.00 o
 -13   1   9        5.19        2.14      2.52 o
 -12   1   9        0.00       -2.20      2.20 o
 -11   1   9      168.50      127.37      5.12 o
 -10   1   9      209.61      199.33      5.79 o
  -9   1   9        9.52        5.96      1.87 o
  -8   1   9        2.06        2.47      1.57 o
  -7   1   9       26.62       33.26      2.31 o
  -6   1   9        4.43       11.74      1.39 o
  -5   1   9      928.40      960.66     11.61 o
  -4   1   9     1656.25     1615.81     20.68 o
  -3   1   9        6.79        5.17      1.89 o
  -2   1   9      623.77      644.90      7.22 o
  -1   1   9      174.89      189.39      3.21 o
   0   1   9       38.45       33.23      1.77 o
   1   1   9       22.66       33.85      2.08 o
   2   1   9      199.25      192.26      3.34 o
   3   1   9       13.47        7.59      1.61 o
   4   1   9       35.19       30.10      2.03 o
   5   1   9        6.35        7.71      1.68 o
   6   1   9       13.25        9.21      1.85 o
   7   1   9        0.16        0.30      1.74 o
   8   1   9       77.74       58.64      3.17 o
   9   1   9        5.18        1.91      2.07 o
  10   1   9       28.74       25.26      2.82 o
  11   1   9       42.75       42.16      3.47 o
  12   1   9        9.75       10.04      2.80 o
  13   1   9        3.37        1.88      3.42 o
  14   1   9        9.53        1.91      4.31 o
 -19   2   9        0.43        3.16      4.36 o
 -18   2   9        1.83        4.04      4.21 o
 -17   2   9       26.16       30.64      4.97 o
 -16   2   9        8.73        3.97      3.17 o
 -15   2   9        1.25        4.21      2.81 o
 -14   2   9        4.45       -2.27      2.27 o
 -13   2   9        0.16        0.89      2.45 o
 -12   2   9        0.83        2.32      2.99 o
 -11   2   9       69.55       61.26      3.78 o
 -10   2   9      282.19      247.77      6.59 o
  -9   2   9     1340.86     1256.59     17.84 o
  -8   2   9      103.20      107.19      4.04 o
  -7   2   9       21.16       37.61      2.27 o
  -6   2   9       65.77       83.91      2.77 o
  -5   2   9      121.98       98.71      3.05 o
  -4   2   9      360.02      411.46      6.24 o
  -3   2   9     1701.41     1893.01     18.87 o
  -2   2   9        0.57        1.04      0.86 o
  -1   2   9      276.60      269.00      3.57 o
   0   2   9       59.64       55.32      3.36 o
   1   2   9        4.97        1.33      2.07 o
   2   2   9      927.59      940.82     11.23 o
   3   2   9      110.91       95.59      3.20 o
   4   2   9     1549.01     1603.36     17.68 o
   5   2   9        6.08        1.98      1.16 o
   6   2   9       37.98       28.56      2.29 o
   7   2   9       10.13        8.84      2.31 o
   8   2   9       45.14       39.68      2.84 o
   9   2   9        3.53        4.85      2.17 o
  10   2   9        7.68        4.48      2.29 o
  11   2   9       15.95       18.04      2.89 o
  12   2   9        4.41        7.00      3.66 o
  13   2   9       22.09       24.59      3.88 o
  14   2   9        2.80       -4.39      4.56 o
 -19   3   9        6.51       20.14      6.69 o
 -18   3   9        0.22       -5.86      7.10 o
 -17   3   9        1.64        1.22      3.98 o
 -16   3   9        6.98       -0.97      3.55 o
 -15   3   9       35.70       29.55      4.32 o
 -14   3   9        0.15       -2.05      2.50 o
 -13   3   9        4.88        3.96      2.53 o
 -12   3   9       15.44       10.58      2.55 o
 -11   3   9        1.51       -0.89      2.05 o
 -10   3   9      126.89      108.34      4.41 o
  -9   3   9      218.49      184.40      7.32 o
  -8   3   9       51.77       42.45      2.25 o
  -7   3   9       34.48       37.51      2.13 o
  -6   3   9      768.60      785.04     10.25 o
  -5   3   9      141.48      116.04      3.18 o
  -4   3   9        3.34        2.58      1.10 o
  -3   3   9      172.24      182.29      3.57 o
  -2   3   9        3.80        1.28      1.08 o
  -1   3   9      157.27      126.28      2.74 o
   0   3   9      208.54      242.06      4.28 o
   1   3   9        2.23        7.25      1.46 o
   2   3   9      122.41      121.08      3.27 o
   3   3   9      121.92      163.15      3.87 o
   4   3   9      132.19      155.36      3.99 o
   5   3   9       33.46       21.00      1.65 o
   6   3   9       97.24       80.28      2.66 o
   7   3   9       10.66        8.69      2.02 o
   8   3   9        9.76        7.78      2.01 o
   9   3   9        8.73        8.24      2.20 o
  10   3   9        4.84        3.69      2.54 o
  11   3   9        0.65        0.90      2.72 o
  12   3   9       12.26        9.03      3.11 o
  13   3   9       15.31       14.93      3.81 o
  14   3   9        6.11        2.99      5.02 o
 -18   4   9       32.65       59.35      7.92 o
 -17   4   9       33.97       48.50     18.93 o
 -16   4   9        2.48        7.22      4.78 o
 -15   4   9        0.22        0.43      3.24 o
 -14   4   9        0.20       -0.25      3.01 o
 -13   4   9        0.06        2.46      2.76 o
 -12   4   9       29.41       19.94      3.29 o
 -11   4   9       25.43       30.92      2.98 o
 -10   4   9       14.90        7.69      2.29 o
  -9   4   9      133.46      125.42      4.64 o
  -8   4   9      464.01      488.47      7.66 o
  -7   4   9      821.23      798.18     14.88 o
  -6   4   9      172.62      166.30      3.97 o
  -5   4   9      237.11      228.51      4.15 o
  -4   4   9       80.82       64.97      2.26 o
  -3   4   9        4.21        8.17      1.32 o
  -2   4   9        7.54        3.58      1.08 o
  -1   4   9      403.96      355.50      4.63 o
   0   4   9       68.18       56.20      2.63 o
   1   4   9        7.54        9.47      1.33 o
   2   4   9       39.82       60.82      2.62 o
   3   4   9      105.61       93.42      3.09 o
   4   4   9        2.53        2.29      1.44 o
   5   4   9      212.23      220.05      4.85 o
   6   4   9       55.90       52.28      2.85 o
   7   4   9        3.72        1.07      2.07 o
   8   4   9        0.42        0.22      2.01 o
   9   4   9       10.65        5.59      2.78 o
  10   4   9        4.84        4.05      2.59 o
  11   4   9       65.20       75.29      5.25 o
  12   4   9        1.21        4.40      3.35 o
  13   4   9        0.75        1.75      3.58 o
 -18   5   9        3.28       15.48      5.94 o
 -17   5   9        1.63       -4.38      4.38 o
 -16   5   9        0.31       -7.10      8.40 o
 -15   5   9        2.89        4.44      4.57 o
 -14   5   9       16.73       25.12      8.06 o
 -13   5   9       32.63       22.82      4.69 o
 -12   5   9        1.00        2.50      2.70 o
 -11   5   9        8.43        6.18      3.73 o
 -10   5   9       11.41       15.22      2.88 o
  -9   5   9      478.65      453.46      8.47 o
  -8   5   9      182.37      179.21      5.27 o
  -7   5   9        7.81       11.82      1.69 o
  -6   5   9        8.68       19.41      2.11 o
  -5   5   9        7.61        4.52      1.30 o
  -4   5   9      366.25      397.50      5.82 o
  -3   5   9      253.51      236.10      4.23 o
  -2   5   9      376.53      418.02      5.98 o
  -1   5   9      374.39      463.17      5.51 o
   0   5   9        2.38        6.54      1.23 o
   1   5   9       57.24       67.90      2.26 o
   2   5   9        1.35        0.31      1.12 o
   3   5   9       11.93        7.19      1.43 o
   4   5   9      126.27      110.05      3.56 o
   5   5   9       28.01       26.53      2.07 o
   6   5   9        7.18        8.62      2.26 o
   7   5   9       32.13       32.84      2.98 o
   8   5   9        4.11       -0.87      2.46 o
   9   5   9       25.51       28.79      3.64 o
  10   5   9        1.96        4.97      3.12 o
  11   5   9       46.04       54.75      5.23 o
  12   5   9       14.28       17.09      3.97 o
  13   5   9        4.58        4.59      3.67 o
 -17   6   9        3.56        5.37      4.99 o
 -16   6   9        0.01       -3.99      4.41 o
 -15   6   9        1.76        2.83      4.39 o
 -14   6   9        1.69        1.13      4.01 o
 -13   6   9        2.82       -0.24      3.43 o
 -12   6   9        6.29        3.07      3.74 o
 -11   6   9        6.77        6.13      3.70 o
 -10   6   9        0.14       -0.20      3.00 o
  -9   6   9       17.30       12.69      2.02 o
  -8   6   9       33.09       25.21      2.69 o
  -7   6   9      215.78      240.11      6.09 o
  -6   6   9      629.28      598.21     10.21 o
  -5   6   9      322.56      314.58      6.75 o
  -4   6   9      113.94      104.83      3.90 o
  -3   6   9       37.83       34.66      2.47 o
  -2   6   9       56.10       52.26      2.83 o
  -1   6   9      103.13      114.46      4.40 o
   0   6   9       10.35       12.00      1.59 o
   1   6   9       96.43      106.35      3.36 o
   2   6   9       11.37        8.76      1.77 o
   3   6   9      156.37      154.07      4.36 o
   4   6   9       17.70       20.92      2.38 o
   5   6   9       32.71       36.88      2.82 o
   6   6   9      126.88      135.74      6.33 o
   7   6   9      125.29      117.21      4.69 o
   8   6   9       98.42      106.45      4.83 o
   9   6   9       17.77       12.94      2.88 o
  10   6   9        0.29        1.92      2.59 o
  11   6   9        1.71        5.03      2.83 o
  12   6   9        2.15        0.32      2.89 o
 -16   7   9        4.23        7.03      5.27 o
 -15   7   9       28.87       30.74      5.87 o
 -14   7   9        9.98        3.40      5.42 o
 -13   7   9        2.08        2.47      2.94 o
 -12   7   9        1.24       -2.50      2.50 o
 -11   7   9        3.49        4.64      2.76 o
 -10   7   9        3.32        8.28      2.73 o
  -9   7   9        6.92        4.89      1.90 o
  -8   7   9      221.79      194.29      8.38 o
  -7   7   9       63.48       51.80      3.30 o
  -6   7   9       64.58       60.72      3.38 o
  -5   7   9      429.97      371.46      8.43 o
  -4   7   9       36.21       40.85      2.87 o
  -3   7   9      275.72      276.00      6.35 o
  -2   7   9       10.73       15.94      2.13 o
  -1   7   9       81.85       71.08      3.85 o
   0   7   9       53.79       50.38      3.07 o
   1   7   9       31.51       38.61      5.16 o
   2   7   9        2.56        1.07      1.99 o
   3   7   9       42.33       44.24      3.55 o
   4   7   9       38.83       37.64      2.74 o
   5   7   9        0.65       -0.85      1.83 o
   6   7   9       23.38       33.98      3.00 o
   7   7   9      138.56      150.04      5.32 o
   8   7   9        0.34       -0.63      2.40 o
   9   7   9       11.56       14.93      3.06 o
  10   7   9        0.25       -2.12      2.51 o
  11   7   9        2.28       -0.17      2.75 o
 -16   8   9        2.70        8.67      7.08 o
 -15   8   9        9.69       11.70      3.94 o
 -14   8   9        3.22        3.67      3.60 o
 -13   8   9        0.17        0.62      2.97 o
 -12   8   9        0.60       -1.89      2.79 o
 -11   8   9        0.00        2.17      2.86 o
 -10   8   9        6.32        7.42      2.90 o
  -9   8   9        0.62        0.92      2.26 o
  -8   8   9        0.11       -1.23      1.66 o
  -7   8   9        7.97       13.25      2.45 o
  -6   8   9        0.43        1.97      2.01 o
  -5   8   9      102.56       93.83      4.12 o
  -4   8   9      188.94      181.36      5.38 o
  -3   8   9        2.57        6.52      2.87 o
  -2   8   9       71.20       78.60      4.17 o
  -1   8   9        9.80        7.64      4.27 o
   0   8   9        0.40       -1.71      2.44 o
   1   8   9       18.92       14.95      2.73 o
   2   8   9       64.28       70.51      4.04 o
   3   8   9        4.21        1.28      2.18 o
   4   8   9        1.10        1.44      2.28 o
   5   8   9       24.32       30.87      3.27 o
   6   8   9        0.03       -1.58      2.97 o
   7   8   9       19.11       14.91      3.23 o
   8   8   9        4.71        9.91      4.19 o
   9   8   9        7.38       15.89      3.54 o
  10   8   9        0.33        0.83      3.08 o
  11   8   9        0.00        1.95      4.42 o
 -14   9   9       13.76       20.87      4.52 o
 -13   9   9       13.62       13.90      5.10 o
 -12   9   9        1.34       -3.88      3.88 o
 -11   9   9       60.14       61.75      8.37 o
 -10   9   9        0.88       -3.06      4.88 o
  -9   9   9        3.97        2.16      2.04 o
  -8   9   9        6.36       13.27      2.27 o
  -7   9   9        2.82        4.97      2.61 o
  -6   9   9        1.45       -1.93      1.93 o
  -5   9   9        2.35        2.51      2.06 o
  -4   9   9       48.32       52.07      3.36 o
  -3   9   9       53.25       50.36      3.71 o
  -2   9   9      117.44      112.46      5.89 o
  -1   9   9       58.82       67.52      4.48 o
   0   9   9        1.25       -2.01      2.01 o
   1   9   9       23.46       12.66      2.66 o
   2   9   9       12.23       14.63      2.61 o
   3   9   9        2.07        0.85      2.30 o
   4   9   9        0.44       -2.07      2.07 o
   5   9   9        0.47       -0.78      2.32 o
   6   9   9       52.46       69.07      4.49 o
   7   9   9        0.06        1.96      2.97 o
   8   9   9       44.02       49.91      4.52 o
   9   9   9        9.46       12.87      3.61 o
 -13  10   9        1.56       -0.52      3.51 o
 -12  10   9        0.00        1.94      3.98 o
 -11  10   9        3.12        3.62      4.44 o
 -10  10   9        2.05        3.41      4.20 o
  -9  10   9        8.58       12.21      2.60 o
  -8  10   9        4.32        3.22      2.52 o
  -7  10   9        0.80        0.39      2.34 o
  -6  10   9        0.15       -0.98      2.24 o
  -5  10   9       80.89       86.31      5.68 o
  -4  10   9       68.45       78.43      4.11 o
  -3  10   9        0.01       -0.86      2.38 o
  -2  10   9      111.95      120.94      8.10 o
  -1  10   9        7.84        8.64      2.68 o
   0  10   9       12.67        7.12      2.97 o
   1  10   9        0.37        0.96      2.40 o
   2  10   9       11.81       11.18      2.90 o
   3  10   9       11.39       11.19      2.75 o
   4  10   9        0.27       -2.43      2.43 o
   5  10   9        0.49        7.25      2.84 o
   6  10   9        0.02        0.10      2.67 o
   7  10   9       17.00       17.88      3.51 o
   8  10   9       16.18       24.32      3.97 o
 -11  11   9        8.07       19.23      4.23 o
 -10  11   9        0.86       -3.16      3.16 o
  -9  11   9       14.64        9.88      3.26 o
  -8  11   9       15.41       19.57      3.32 o
  -7  11   9       10.06       11.91      2.93 o
  -6  11   9        1.07        0.59      2.39 o
  -5  11   9        0.64       -0.50      2.25 o
  -4  11   9        1.09       -2.22      2.45 o
  -3  11   9       15.83        9.40      2.89 o
  -2  11   9       11.65       10.87      2.97 o
  -1  11   9       32.94       28.43      3.47 o
   0  11   9       74.97       72.73      4.51 o
   1  11   9       18.31       16.72      4.01 o
   2  11   9        2.51        5.15      2.76 o
   3  11   9        5.08        8.99      3.01 o
   4  11   9        3.33        5.88      3.54 o
   5  11   9        1.18       -1.20      2.76 o
   6  11   9        2.09       -0.22      2.85 o
  -9  12   9        0.70        4.50      3.19 o
  -8  12   9        1.61        2.83      3.01 o
  -7  12   9       25.12       36.75      3.93 o
  -6  12   9        7.20       14.78      3.47 o
  -5  12   9        0.60       -1.23      2.76 o
  -4  12   9        3.44        3.52      3.04 o
  -3  12   9        1.87        4.15      2.88 o
  -2  12   9        3.32       -0.41      2.99 o
  -1  12   9        6.30       10.45      3.64 o
   0  12   9        0.18       -0.73      2.68 o
   1  12   9        1.05        3.52      2.88 o
   2  12   9        6.38        5.49      3.03 o
   3  12   9        3.82        4.35      3.10 o
   4  12   9        9.40       11.53      3.54 o
  -4  13   9        1.77       -6.67      6.67 o
  -3  13   9        0.00       -4.58      6.85 o
  -2  13   9        4.40        2.59      7.67 o
  -1  13   9        0.91        9.67      8.71 o
 -19   0  10       34.04       52.39      7.69 o
 -18   0  10       11.47       11.55      7.35 o
 -17   0  10       32.38       42.43      6.24 o
 -16   0  10        2.41        0.96      4.06 o
 -15   0  10        0.12       -2.75      4.02 o
 -14   0  10       53.33       33.56      9.51 o
 -13   0  10       29.60       21.68      5.42 o
 -12   0  10        0.16       -2.40      3.47 o
 -11   0  10     3146.60     3037.86     84.21 o
 -10   0  10      732.50      788.59     18.45 o
  -9   0  10      226.72      180.69     15.86 o
  -8   0  10      182.65      205.51      7.67 o
  -7   0  10        0.02       -1.84      1.84 o
  -6   0  10       29.68       14.97      1.65 o
  -5   0  10       17.54       39.86      3.46 o
  -4   0  10        2.97        2.55      1.99 o
  -3   0  10      126.20      139.84      5.73 o
  -2   0  10      379.34      327.90     10.44 o
  -1   0  10      175.87      178.85      3.78 o
   0   0  10        4.11        5.15      1.81 o
   1   0  10      772.55      677.34     12.55 o
   2   0  10      184.86      167.72      7.33 o
   3   0  10       76.93      102.63      4.56 o
   4   0  10        4.19        7.58      3.01 o
   5   0  10       21.49       23.85      3.18 o
   6   0  10        0.40       -1.18      2.25 o
   7   0  10       35.33       26.61      4.14 o
   8   0  10       20.53       16.33      3.33 o
   9   0  10      135.56      123.95      7.03 o
  10   0  10        0.33        1.71      3.13 o
  11   0  10      101.90      109.96      6.81 o
  12   0  10        2.40        5.45      3.85 o
  13   0  10        3.52        6.94      4.41 o
 -19   1  10        0.55        2.73      4.56 o
 -18   1  10        0.12        0.73      4.11 o
 -17   1  10        0.45        4.39      3.20 o
 -16   1  10        1.31        4.20      3.00 o
 -15   1  10       11.87       15.40      3.31 o
 -14   1  10        8.82        6.06      3.16 o
 -13   1  10        0.07       -2.44      2.44 o
 -12   1  10       13.71       17.64      3.02 o
 -11   1  10      185.91      160.01      5.76 o
 -10   1  10      161.67      191.98      6.00 o
  -9   1  10       11.31       18.03      2.28 o
  -8   1  10        0.85        5.01      1.70 o
  -7   1  10      114.75      111.04      2.88 o
  -6   1  10        4.75        8.89      1.33 o
  -5   1  10        4.84       10.43      1.40 o
  -4   1  10      390.17      411.13      7.52 o
  -3   1  10        0.76        1.06      1.41 o
  -2   1  10        2.48        2.44      1.01 o
  -1   1  10      101.12      102.72      2.51 o
   0   1  10       42.35       37.67      2.37 o
   1   1  10      206.33      228.47      4.49 o
   2   1  10      514.16      529.51      7.66 o
   3   1  10      539.78      534.02      6.81 o
   4   1  10      172.21      174.61      4.39 o
   5   1  10       18.02       19.51      2.41 o
   6   1  10        0.05       -1.60      1.71 o
   7   1  10        9.78        4.73      1.93 o
   8   1  10        9.15        7.18      2.22 o
   9   1  10       36.63       33.82      2.99 o
  10   1  10       23.28       29.46      3.06 o
  11   1  10        1.24       -2.15      2.15 o
  12   1  10        1.10       -2.43      2.43 o
  13   1  10       19.35       22.50      3.99 o
 -19   2  10        0.17        0.68      4.27 o
 -18   2  10       27.42       32.37      5.91 o
 -17   2  10       20.18       24.21      4.67 o
 -16   2  10        0.11        1.84      3.11 o
 -15   2  10       23.13       29.49      4.83 o
 -14   2  10        3.75       -1.74      2.53 o
 -13   2  10       54.39       55.30      4.02 o
 -12   2  10       16.79       12.99      2.79 o
 -11   2  10       82.50       76.59      4.15 o
 -10   2  10     1020.76      899.97     14.40 o
  -9   2  10      568.91      546.62      9.99 o
  -8   2  10      544.45      524.69      7.69 o
  -7   2  10      686.19      699.17      9.49 o
  -6   2  10       28.41       43.46      2.20 o
  -5   2  10      146.91      164.60      3.78 o
  -4   2  10        8.26       18.71      1.60 o
  -3   2  10       10.98        5.10      1.25 o
  -2   2  10        7.28        3.49      1.23 o
  -1   2  10      255.30      273.93      4.25 o
   0   2  10       32.79       31.28      1.96 o
   1   2  10       30.22       28.65      1.95 o
   2   2  10      349.61      389.64      6.30 o
   3   2  10      365.07      299.07      5.69 o
   4   2  10     1831.37     1801.63     21.57 o
   5   2  10       81.04       84.62      3.39 o
   6   2  10       23.97       29.39      2.38 o
   7   2  10        4.93        4.34      1.92 o
   8   2  10       27.30       22.35      2.56 o
   9   2  10        0.08       -1.95      1.95 o
  10   2  10        9.85        6.52      2.53 o
  11   2  10       15.21       12.46      3.18 o
  12   2  10       38.36       45.17      4.83 o
  13   2  10        0.21        4.61      3.36 o
 -19   3  10        0.00        7.00      5.85 o
 -18   3  10       31.19       32.68      6.64 o
 -17   3  10       10.38       11.22      4.34 o
 -16   3  10       16.50       22.45      4.60 o
 -15   3  10        0.59       -1.61      5.62 o
 -14   3  10        1.35        2.35      2.76 o
 -13   3  10       44.74       24.41      3.26 o
 -12   3  10       81.63       64.71      4.00 o
 -11   3  10        2.92        0.71      2.19 o
 -10   3  10      397.91      358.10      7.91 o
  -9   3  10       37.40       31.60      2.86 o
  -8   3  10      720.42      718.52      9.96 o
  -7   3  10      100.77       98.59      3.48 o
  -6   3  10      650.25      597.11      8.55 o
  -5   3  10      522.19      512.19      7.63 o
  -4   3  10        3.28        5.67      1.20 o
  -3   3  10       35.79       26.43      1.62 o
  -2   3  10       16.76       15.00      1.24 o
  -1   3  10        1.53       -0.12      0.82 o
   0   3  10        0.72       -0.30      1.15 o
   1   3  10      427.52      406.58      6.28 o
   2   3  10       15.68        7.55      1.57 o
   3   3  10       11.46        9.97      1.74 o
   4   3  10      911.94      974.86     12.28 o
   5   3  10       11.69        6.06      1.96 o
   6   3  10      205.36      159.00      5.97 o
   7   3  10        0.34       -1.72      1.72 o
   8   3  10       14.51       14.07      2.36 o
   9   3  10        4.18        1.87      2.37 o
  10   3  10       32.28       33.39      3.80 o
  11   3  10        0.43        2.15      2.83 o
  12   3  10        1.55        0.46      3.08 o
  13   3  10        4.31        2.55      6.81 o
 -18   4  10       15.58       28.06      6.67 o
 -17   4  10        3.12        1.33      5.36 o
 -16   4  10        0.02       -2.60      4.35 o
 -15   4  10        1.38       -1.09      3.33 o
 -14   4  10        2.62        7.96      4.58 o
 -13   4  10        2.57        2.66      2.89 o
 -12   4  10        1.32       -2.35      2.35 o
 -11   4  10       44.50       34.90      3.11 o
 -10   4  10       64.31       52.61      3.47 o
  -9   4  10      114.36      102.56      3.58 o
  -8   4  10      146.14      132.74      4.09 o
  -7   4  10      263.68      240.15      6.10 o
  -6   4  10      340.35      303.71      5.14 o
  -5   4  10       23.92       29.62      1.80 o
  -4   4  10       34.45       33.50      1.81 o
  -3   4  10        6.01        4.70      1.23 o
  -2   4  10       49.30       41.98      1.89 o
  -1   4  10      234.08      205.48      3.48 o
   0   4  10        4.73        3.94      1.32 o
   1   4  10       18.19       11.16      1.95 o
   2   4  10       42.57       23.71      1.87 o
   3   4  10       12.69       16.83      1.89 o
   4   4  10      173.17      183.29      4.57 o
   5   4  10      452.32      436.96     10.93 o
   6   4  10      222.95      226.30      6.03 o
   7   4  10       17.19       11.14      2.49 o
   8   4  10        6.53        2.26      2.29 o
   9   4  10       13.64       14.17      2.79 o
  10   4  10       15.66       13.97      3.62 o
  11   4  10        0.51       -0.71      3.24 o
  12   4  10       13.38       12.06      3.93 o
  13   4  10        2.58        3.78      5.49 o
 -18   5  10       12.39       20.67      6.39 o
 -17   5  10        6.19        3.72      5.33 o
 -16   5  10        3.02       -4.20      4.20 o
 -15   5  10        3.56       -2.15      4.36 o
 -14   5  10       42.50       46.21      5.86 o
 -13   5  10       11.52       14.06      9.15 o
 -12   5  10       29.42       21.31      4.40 o
 -11   5  10        0.11       -1.91      2.32 o
 -10   5  10        5.00        0.92      2.42 o
  -9   5  10        0.06        1.04      2.00 o
  -8   5  10      286.38      260.97      6.26 o
  -7   5  10      112.69      107.44      3.69 o
  -6   5  10        1.11        4.38      1.67 o
  -5   5  10        6.98        5.85      1.40 o
  -4   5  10        1.92        3.13      1.70 o
  -3   5  10       12.04        9.96      1.43 o
  -2   5  10       76.58       81.55      2.72 o
  -1   5  10       19.86       26.77      1.63 o
   0   5  10        0.96        2.10      1.17 o
   1   5  10       15.46       16.13      1.56 o
   2   5  10       77.35       81.09      2.98 o
   3   5  10       31.47       31.98      2.31 o
   4   5  10      387.84      391.28      7.50 o
   5   5  10       68.31       75.16      3.63 o
   6   5  10       14.79       16.77      2.56 o
   7   5  10        0.04       -1.69      2.36 o
   8   5  10       36.02       44.72      4.01 o
   9   5  10        1.63        1.28      2.99 o
  10   5  10        6.71        9.25      3.41 o
  11   5  10        2.12        4.30      3.38 o
  12   5  10        0.65        1.35      3.58 o
 -17   6  10       15.43       17.78      5.89 o
 -16   6  10        1.15        4.36      4.77 o
 -15   6  10        0.00        4.43      4.25 o
 -14   6  10        3.91        2.84      4.14 o
 -13   6  10       20.97       31.17      5.01 o
 -12   6  10        3.36        3.72      6.10 o
 -11   6  10        6.65        4.31      3.32 o
 -10   6  10        0.22       -1.32      3.96 o
  -9   6  10       21.90       12.85      2.46 o
  -8   6  10      537.83      502.17     11.96 o
  -7   6  10       53.78       57.49      3.41 o
  -6   6  10      468.40      461.60      9.03 o
  -5   6  10        0.63        3.84      1.92 o
  -4   6  10       50.58       38.06      2.76 o
  -3   6  10      209.32      182.85      5.13 o
  -2   6  10      153.56      170.27      4.91 o
  -1   6  10        0.05       -0.69      1.67 o
   0   6  10        1.85       -0.89      1.33 o
   1   6  10        0.05       -1.46      1.46 o
   2   6  10       46.84       45.58      2.72 o
   3   6  10       19.45       28.01      2.49 o
   4   6  10       37.81       28.97      2.64 o
   5   6  10       15.72       10.05      2.40 o
   6   6  10      255.99      261.35      6.67 o
   7   6  10       50.25       60.76      3.87 o
   8   6  10        0.07        0.26      2.40 o
   9   6  10       24.01       27.66      3.43 o
  10   6  10       22.21       20.29      3.44 o
  11   6  10        2.25       -0.56      2.88 o
  12   6  10       17.19       15.02      9.26 o
 -16   7  10       37.10       57.87      7.18 o
 -15   7  10        0.30        2.27      4.60 o
 -14   7  10        2.30        1.29      3.28 o
 -13   7  10       13.65       15.37      3.70 o
 -12   7  10        0.73       -0.84      2.67 o
 -11   7  10       10.98        4.83      2.84 o
 -10   7  10       67.04       65.02      3.79 o
  -9   7  10      143.69      148.77      6.77 o
  -8   7  10       19.39       13.09      2.53 o
  -7   7  10      122.37      142.00      5.11 o
  -6   7  10      263.04      242.87      6.32 o
  -5   7  10        5.10        4.21      2.16 o
  -4   7  10      366.86      347.05      9.10 o
  -3   7  10       47.57       44.03      4.04 o
  -2   7  10        0.00       -1.53      1.53 o
  -1   7  10        0.01        0.57      2.17 o
   0   7  10       69.14       72.58      3.69 o
   1   7  10        6.96        4.83      2.12 o
   2   7  10        9.62       11.19      2.45 o
   3   7  10       22.27       16.85      2.79 o
   4   7  10       12.47        4.11      2.47 o
   5   7  10       16.06       15.35      2.99 o
   6   7  10       10.53        9.10      2.98 o
   7   7  10      102.45      123.63      5.07 o
   8   7  10        2.82        5.33      2.66 o
   9   7  10       15.92       16.38      3.17 o
  10   7  10        0.06       -0.08      3.00 o
  11   7  10        0.15       -1.51      3.25 o
 -15   8  10        0.01        3.30      3.73 o
 -14   8  10       22.81       33.04      4.74 o
 -13   8  10       13.07        3.61      3.44 o
 -12   8  10        3.04        3.82      3.26 o
 -11   8  10       29.54       27.18      6.03 o
 -10   8  10        4.87        3.70      2.41 o
  -9   8  10       23.93       24.91      3.00 o
  -8   8  10        2.18       -2.03      2.03 o
  -7   8  10        0.73        2.27      2.19 o
  -6   8  10        0.00       -1.97      1.97 o
  -5   8  10        8.58        7.60      2.30 o
  -4   8  10      237.11      252.80      6.55 o
  -3   8  10      167.92      169.93      7.30 o
  -2   8  10        7.45        3.01      2.13 o
  -1   8  10        5.25       11.07      3.17 o
   0   8  10        0.13       -1.78      1.78 o
   1   8  10       81.56       84.72      4.11 o
   2   8  10       21.40       22.52      2.83 o
   3   8  10       24.70       34.89      3.32 o
   4   8  10        1.04        2.68      2.41 o
   5   8  10        0.25       -1.76      2.39 o
   6   8  10        9.47        7.91      2.90 o
   7   8  10       47.32       33.52      3.97 o
   8   8  10       53.49       51.61      4.45 o
   9   8  10       30.68       39.92      4.45 o
  10   8  10        3.07        4.32      3.31 o
 -14   9  10        0.57        1.40      3.96 o
 -13   9  10        2.05        0.82      3.60 o
 -12   9  10       10.39        9.76      3.74 o
 -11   9  10        0.97        5.32      3.73 o
 -10   9  10       14.40       19.45      3.20 o
  -9   9  10        5.00        7.93      2.66 o
  -8   9  10       10.42       10.29      2.74 o
  -7   9  10       12.65       17.27      2.80 o
  -6   9  10       33.64       28.78      3.10 o
  -5   9  10       88.50       75.37      4.28 o
  -4   9  10       44.61       47.69      3.35 o
  -3   9  10       20.98       20.13      3.03 o
  -2   9  10       61.71       67.12      7.68 o
  -1   9  10       18.58       18.65      3.70 o
   0   9  10        4.72       -2.09      2.30 o
   1   9  10        9.01       11.45      2.55 o
   2   9  10        0.00       -1.66      2.19 o
   3   9  10        8.62        6.25      2.58 o
   4   9  10       12.06       10.19      2.77 o
   5   9  10        0.70        4.30      2.64 o
   6   9  10        6.78        0.74      2.79 o
   7   9  10        6.24        7.00      3.50 o
   8   9  10       13.64        7.14      3.47 o
   9   9  10        0.00       -0.92      3.18 o
 -13  10  10        1.88       -2.77      3.50 o
 -12  10  10        2.50        3.45      5.47 o
 -11  10  10        0.98       -3.04      3.04 o
 -10  10  10        0.85       -0.27      2.68 o
  -9  10  10        0.04       -0.50      2.62 o
  -8  10  10        7.73        1.96      2.56 o
  -7  10  10        0.04       -2.36      2.36 o
  -6  10  10       20.03       18.45      2.96 o
  -5  10  10       92.12      109.54      4.95 o
  -4  10  10        4.88        2.95      2.60 o
  -3  10  10        6.52        7.97      3.38 o
  -2  10  10       24.39       26.24      3.36 o
  -1  10  10       43.12       44.72      6.51 o
   0  10  10        3.85        2.66      2.57 o
   1  10  10       10.59       14.21      3.58 o
   2  10  10        1.53        1.43      2.77 o
   3  10  10        5.86        8.43      2.77 o
   4  10  10        0.01       -2.65      2.65 o
   5  10  10        2.22       -1.20      2.69 o
   6  10  10       19.50       22.95      4.00 o
   7  10  10        0.01       -2.96      3.55 o
 -11  11  10        3.28        8.45      3.97 o
 -10  11  10        0.11       -2.18      3.37 o
  -9  11  10       27.58       41.35      4.07 o
  -8  11  10        8.79       17.15      3.33 o
  -7  11  10       21.21       37.47      5.09 o
  -6  11  10        0.91        0.02      2.59 o
  -5  11  10        2.33        3.33      2.87 o
  -4  11  10        0.02       -3.13      3.13 o
  -3  11  10        8.12        0.36      2.65 o
  -2  11  10        0.12        0.88      2.83 o
  -1  11  10        3.71        7.12      2.99 o
   0  11  10        4.39       -0.03      2.78 o
   1  11  10       10.67       12.85      3.20 o
   2  11  10        4.42        5.68      4.26 o
   3  11  10        5.20       10.75      3.32 o
   4  11  10       28.62       34.82      3.85 o
   5  11  10        0.27       -2.83      2.83 o
  -8  12  10        8.31        5.18      3.28 o
  -7  12  10       26.71       29.21      6.13 o
  -6  12  10       39.21       50.71      4.58 o
  -5  12  10        0.00        2.86      3.05 o
  -4  12  10        1.83        4.35      3.13 o
  -3  12  10        0.45        0.39      2.91 o
  -2  12  10        8.38        8.28      3.17 o
  -1  12  10        0.26       -0.14      2.95 o
   0  12  10        7.72        8.45      3.24 o
   1  12  10        0.09        0.32      3.06 o
   2  12  10        6.76        8.68      4.59 o
   3  12  10        0.01        1.23      8.08 o
 -19   1  11       39.60       57.16      6.57 o
 -18   1  11       32.91       36.29      5.52 o
 -17   1  11        0.09       -3.03      3.03 o
 -16   1  11        1.29        0.24      2.97 o
 -15   1  11        6.29        5.23      4.51 o
 -14   1  11        3.70       -0.13      2.62 o
 -13   1  11        0.00       -0.38      2.64 o
 -12   1  11      258.41      234.39      7.11 o
 -11   1  11        2.52        0.72      2.45 o
 -10   1  11       64.63       66.54      3.84 o
  -9   1  11       21.92       21.38      2.57 o
  -8   1  11        6.54        5.69      1.88 o
  -7   1  11        1.32       -1.07      1.07 o
  -6   1  11        3.25        4.21      1.25 o
  -5   1  11       17.46       11.52      1.52 o
  -4   1  11       76.75      103.99      3.78 o
  -3   1  11      182.13      192.07      3.82 o
  -2   1  11      219.80      249.36      4.55 o
  -1   1  11        1.33        2.18      1.28 o
   0   1  11      118.54      127.27      3.55 o
   1   1  11      117.34       91.11      3.21 o
   2   1  11       12.88       14.72      1.91 o
   3   1  11      234.06      267.87      5.51 o
   4   1  11       44.35       41.05      2.61 o
   5   1  11       42.82       45.56      2.78 o
   6   1  11        2.12        3.34      1.89 o
   7   1  11      100.60       91.09      3.83 o
   8   1  11        0.02        0.90      2.10 o
   9   1  11        1.40       -2.10      2.10 o
  10   1  11        0.84       -0.73      2.31 o
  11   1  11       16.38        8.95      2.79 o
  12   1  11        0.19        1.40      3.08 o
  13   1  11        4.32        6.79      3.64 o
 -19   2  11        2.43       14.17      5.48 o
 -18   2  11        4.43        6.24      4.59 o
 -17   2  11        1.45        8.05      4.12 o
 -16   2  11        0.58        0.50      4.34 o
 -15   2  11       23.02       28.70      3.80 o
 -14   2  11        0.26        0.33      2.72 o
 -13   2  11       98.42       94.00      4.90 o
 -12   2  11        0.07       -2.13      3.04 o
 -11   2  11        1.45        2.25      2.29 o
 -10   2  11        1.58       -1.14      2.44 o
  -9   2  11     1535.01     1399.97     19.84 o
  -8   2  11        4.41        4.34      1.48 o
  -7   2  11        0.23       -0.30      1.55 o
  -6   2  11       32.22       24.91      1.87 o
  -5   2  11       48.89       49.59      2.35 o
  -4   2  11       97.61       82.88      2.60 o
  -3   2  11      318.71      293.07      5.37 o
  -2   2  11       75.32       76.83      2.39 o
  -1   2  11       96.14      107.84      3.12 o
   0   2  11        3.78        5.84      1.49 o
   1   2  11      165.03      165.82      4.11 o
   2   2  11      511.63      479.32      7.52 o
   3   2  11       23.87       20.63      2.53 o
   4   2  11      449.52      462.73      7.73 o
   5   2  11       47.14       41.62      2.71 o
   6   2  11       67.07       54.11      3.10 o
   7   2  11        4.33        1.34      2.11 o
   8   2  11       17.05       13.85      2.48 o
   9   2  11        0.61       -1.41      2.13 o
  10   2  11        4.05       -0.14      2.56 o
  11   2  11        0.66       -2.73      2.73 o
  12   2  11        0.11        1.73      3.22 o
  13   2  11        4.73        6.06      6.32 o
 -18   3  11        5.50        0.73      5.31 o
 -17   3  11        0.05        1.48      8.32 o
 -16   3  11        0.18        1.68      3.99 o
 -15   3  11       12.37       16.26      4.17 o
 -14   3  11       16.61       17.32      4.96 o
 -13   3  11      120.26      120.83      5.39 o
 -12   3  11       17.11       16.56      2.91 o
 -11   3  11       29.17       27.19      3.06 o
 -10   3  11       38.83       33.46      3.16 o
  -9   3  11        5.78       10.00      1.88 o
  -8   3  11      106.18      133.27      3.93 o
  -7   3  11        0.01        2.12      1.47 o
  -6   3  11       32.88       33.28      2.13 o
  -5   3  11       11.21        9.72      1.40 o
  -4   3  11        0.31       -0.43      1.08 o
  -3   3  11      129.98      133.03      3.31 o
  -2   3  11       34.36       22.27      1.59 o
  -1   3  11      454.18      475.68      6.43 o
   0   3  11        0.11       -0.63      1.29 o
   1   3  11      269.45      284.12      5.31 o
   2   3  11       13.31       10.35      1.80 o
   3   3  11        3.76        1.86      1.78 o
   4   3  11      962.84      914.98     12.05 o
   5   3  11        9.20        8.52      2.11 o
   6   3  11        0.65       -0.67      1.79 o
   7   3  11       27.09       27.28      2.75 o
   8   3  11        1.99       -2.19      2.19 o
   9   3  11       34.76       31.28      3.43 o
  10   3  11        0.02       -1.91      2.96 o
  11   3  11        7.74        2.68      2.93 o
  12   3  11       32.04       28.25      4.68 o
 -18   4  11        0.56        5.64      5.70 o
 -17   4  11        1.63       -1.58      8.17 o
 -16   4  11       18.78       22.22      6.03 o
 -15   4  11        0.90       -0.78      4.18 o
 -14   4  11        0.11        1.69      3.11 o
 -13   4  11       18.52       25.87      3.96 o
 -12   4  11        4.93        3.58      2.83 o
 -11   4  11        5.48        0.81      2.25 o
 -10   4  11      225.93      201.07      6.14 o
  -9   4  11      273.34      266.20      5.67 o
  -8   4  11      776.48      750.42     10.63 o
  -7   4  11      239.91      219.38      6.68 o
  -6   4  11      116.75      132.17      3.84 o
  -5   4  11       57.97       60.99      2.40 o
  -4   4  11       45.46       54.72      2.25 o
  -3   4  11       85.92       71.29      2.56 o
  -2   4  11       83.34       63.20      2.10 o
  -1   4  11       25.32       22.42      1.68 o
   0   4  11       36.65       36.25      2.31 o
   1   4  11      191.88      189.67      4.28 o
   2   4  11      100.98      125.87      3.73 o
   3   4  11      274.34      255.63      5.40 o
   4   4  11       87.51       92.77      3.58 o
   5   4  11      242.81      266.42      9.52 o
   6   4  11       23.74       27.49      3.01 o
   7   4  11        1.25       -1.68      2.21 o
   8   4  11        0.44       -2.09      2.19 o
   9   4  11        6.66        3.44      3.02 o
  10   4  11       32.43       42.68      4.52 o
  11   4  11        2.53        0.40      3.25 o
  12   4  11        1.40       -2.83      3.38 o
 -18   5  11        2.63       11.89      8.40 o
 -17   5  11        3.22       -2.53      5.16 o
 -16   5  11       15.51       21.84      6.11 o
 -15   5  11       18.23        9.94      5.72 o
 -14   5  11        2.79        4.32      4.30 o
 -13   5  11       11.22       11.73      4.40 o
 -12   5  11       16.02       15.31      4.19 o
 -11   5  11        0.51       -0.34      3.00 o
 -10   5  11       44.30       43.73      3.07 o
  -9   5  11        0.21        1.93      2.03 o
  -8   5  11        0.04        0.98      1.83 o
  -7   5  11      238.56      231.27      4.82 o
  -6   5  11      121.01      155.69      3.86 o
  -5   5  11      206.94      211.41      4.38 o
  -4   5  11        1.67        0.50      1.30 o
  -3   5  11      164.33      170.32      3.92 o
  -2   5  11       20.49       34.12      1.95 o
  -1   5  11       33.31       34.17      1.88 o
   0   5  11       22.33       32.50      1.92 o
   1   5  11        5.07        3.01      1.57 o
   2   5  11        6.88        6.88      1.72 o
   3   5  11       56.11       53.60      2.86 o
   4   5  11       12.42       14.71      2.39 o
   5   5  11        8.75        7.15      2.69 o
   6   5  11        5.34        3.16      2.66 o
   7   5  11        0.03        2.62      2.61 o
   8   5  11       31.66       34.98      3.99 o
   9   5  11        0.62       -1.04      2.87 o
  10   5  11        8.24        8.02      3.56 o
  11   5  11        8.34       13.06      3.96 o
 -17   6  11        0.75        5.16      5.25 o
 -16   6  11       31.44       48.44      6.88 o
 -15   6  11       16.43       17.66      5.41 o
 -14   6  11        8.73        9.63      4.58 o
 -13   6  11        1.10        3.31      3.79 o
 -12   6  11        4.71        7.22      3.82 o
 -11   6  11        1.23       -0.70      4.74 o
 -10   6  11        6.13        5.27      2.34 o
  -9   6  11       53.77       52.63      3.50 o
  -8   6  11        1.59       -0.06      2.08 o
  -7   6  11       91.05       98.66      4.40 o
  -6   6  11      137.97      137.81      4.86 o
  -5   6  11      434.67      422.22      8.39 o
  -4   6  11        3.07        4.47      2.02 o
  -3   6  11        1.37        2.26      1.84 o
  -2   6  11       78.22       72.70      3.50 o
  -1   6  11       21.16       19.97      2.72 o
   0   6  11        2.13        3.83      1.66 o
   1   6  11        2.47        2.77      1.77 o
   2   6  11        4.73        4.58      1.89 o
   3   6  11        1.40       -1.57      1.81 o
   4   6  11      145.75      145.83      4.90 o
   5   6  11       70.29       69.60      4.96 o
   6   6  11       85.97       88.03      4.36 o
   7   6  11        1.66       -2.27      2.27 o
   8   6  11       20.29       18.40      3.13 o
   9   6  11        1.82        2.52      3.13 o
  10   6  11        0.26       -3.39      3.39 o
  11   6  11        1.85       -2.92      2.92 o
 -16   7  11        1.21        4.76      4.95 o
 -15   7  11        4.12        3.83      3.82 o
 -14   7  11        2.57        5.45      3.50 o
 -13   7  11       17.12       18.45      3.89 o
 -12   7  11        7.24        4.92      3.22 o
 -11   7  11        0.85       -2.53      2.53 o
 -10   7  11      113.63      111.89      4.84 o
  -9   7  11        3.99        3.91      2.46 o
  -8   7  11       66.43       59.91      3.75 o
  -7   7  11        7.25        0.45      2.18 o
  -6   7  11      111.62      117.37      5.55 o
  -5   7  11       74.52       78.03      4.28 o
  -4   7  11       34.51       38.24      3.06 o
  -3   7  11        4.23        3.08      2.06 o
  -2   7  11       20.71       18.36      3.77 o
  -1   7  11        4.22        5.38      2.41 o
   0   7  11       39.75       37.40      3.84 o
   1   7  11       12.89       18.96      2.78 o
   2   7  11      134.20      123.07      5.14 o
   3   7  11       14.02       10.64      2.69 o
   4   7  11       17.48       16.43      3.08 o
   5   7  11       26.88       14.24      3.09 o
   6   7  11        0.11        0.00      3.35 o
   7   7  11        1.72        1.92      3.39 o
   8   7  11        3.20        5.87      3.07 o
   9   7  11        0.01       -2.62      2.85 o
  10   7  11        1.64        3.08      3.25 o
 -15   8  11       12.92       28.56      4.97 o
 -14   8  11        1.58        2.97      3.78 o
 -13   8  11        0.06        0.90      3.27 o
 -12   8  11        4.70        5.55      3.36 o
 -11   8  11       43.24       45.84      4.56 o
 -10   8  11       20.55       19.38      3.12 o
  -9   8  11        1.82        3.65      2.53 o
  -8   8  11        1.66        1.29      2.21 o
  -7   8  11        5.78        4.56      2.25 o
  -6   8  11        1.25        0.01      2.16 o
  -5   8  11        2.23        0.97      2.10 o
  -4   8  11        8.05        7.06      2.29 o
  -3   8  11       14.04       13.39      2.57 o
  -2   8  11        3.03        3.11      2.33 o
  -1   8  11        1.51        2.37      2.44 o
   0   8  11        5.36        4.42      2.33 o
   1   8  11       39.10       33.52      3.26 o
   2   8  11      117.15      122.30      5.18 o
   3   8  11        1.02       -2.35      2.35 o
   4   8  11       11.98       13.49      2.94 o
   5   8  11       11.70        9.01      2.97 o
   6   8  11       10.04        5.46      2.99 o
   7   8  11       13.32       12.52      3.36 o
   8   8  11        4.18        4.00      3.23 o
   9   8  11        3.25       -0.32      3.13 o
 -14   9  11       19.05       28.78      4.99 o
 -13   9  11        7.32        6.27      3.78 o
 -12   9  11       40.28       47.24      5.09 o
 -11   9  11       49.95       53.87      6.26 o
 -10   9  11       36.23       51.08      4.03 o
  -9   9  11       18.72       19.60      3.23 o
  -8   9  11        1.70        1.24      2.44 o
  -7   9  11        0.03       -2.04      2.19 o
  -6   9  11        4.35       -0.49      2.22 o
  -5   9  11       24.53       24.76      2.96 o
  -4   9  11        0.21       -2.04      2.04 o
  -3   9  11        6.33        7.39      2.81 o
  -2   9  11        4.26        5.44      2.62 o
  -1   9  11       50.61       52.23      4.07 o
   0   9  11        1.75        2.97      2.67 o
   1   9  11       85.69      100.77      6.22 o
   2   9  11       12.64       13.68      2.90 o
   3   9  11        3.11       -1.64      2.35 o
   4   9  11        6.78        6.31      2.84 o
   5   9  11        0.29       -2.51      2.76 o
   6   9  11        0.67       -2.78      2.78 o
   7   9  11        0.15       -1.33      3.10 o
   8   9  11       30.26       26.88      4.29 o
 -12  10  11        6.70        2.78      3.84 o
 -11  10  11        3.77       10.27      3.81 o
 -10  10  11        0.45        1.20      2.85 o
  -9  10  11        0.02        0.71      2.72 o
  -8  10  11        0.35       -2.64      2.82 o
  -7  10  11        7.10        4.52      3.84 o
  -6  10  11       10.19       16.68      3.00 o
  -5  10  11       24.46       33.97      3.38 o
  -4  10  11       38.65       38.36      3.84 o
  -3  10  11        5.07        2.85      2.65 o
  -2  10  11       17.44       20.27      3.43 o
  -1  10  11        4.68        3.12      3.01 o
   0  10  11       82.46       99.65      5.56 o
   1  10  11       48.15       50.95      4.42 o
   2  10  11        9.93       13.35      3.33 o
   3  10  11        1.85        0.01      4.48 o
   4  10  11        0.01       -1.31      2.72 o
   5  10  11        0.91       -0.07      2.96 o
   6  10  11        8.06        7.73      3.33 o
 -10  11  11        7.55        9.27      3.47 o
  -9  11  11       10.24       20.66      3.62 o
  -8  11  11       24.72       31.33      3.86 o
  -7  11  11        0.98        4.65      3.00 o
  -6  11  11       11.59       11.88      3.03 o
  -5  11  11        0.90        2.01      2.97 o
  -4  11  11        1.23        2.81      2.86 o
  -3  11  11        0.54       -2.32      2.85 o
  -2  11  11        0.18        1.57      2.82 o
  -1  11  11        2.58        1.51      4.96 o
   0  11  11       49.33       53.15      4.63 o
   1  11  11        3.28        4.68      3.30 o
   2  11  11       42.53       46.56      5.63 o
   3  11  11        0.94        1.45      3.18 o
   4  11  11        8.00        8.73      3.32 o
  -7  12  11        4.39        4.08      3.20 o
  -6  12  11        0.00        2.03      3.36 o
  -5  12  11        6.09        9.12      3.49 o
  -4  12  11        2.57        5.28      3.35 o
  -3  12  11        1.13       -2.05      2.99 o
  -2  12  11        0.00        0.44      3.15 o
  -1  12  11        4.04        2.87      3.24 o
   0  12  11        0.11        2.84      3.18 o
   1  12  11        0.02        0.55      3.19 o
 -19   0  12       48.70       56.22      8.09 o
 -18   0  12        0.40        7.86      5.64 o
 -17   0  12        5.04       11.97      5.15 o
 -16   0  12        0.21        4.12      5.36 o
 -15   0  12        0.70        2.15      4.31 o
 -14   0  12        0.01        2.36      3.98 o
 -13   0  12       80.79       84.75      6.81 o
 -12   0  12      723.07      679.76     17.96 o
 -11   0  12      536.81      506.99     14.73 o
 -10   0  12      577.84      494.36     13.97 o
  -9   0  12       63.77       91.99      8.99 o
  -8   0  12        0.06        2.80      2.53 o
  -7   0  12        3.69        5.85      1.56 o
  -6   0  12       74.58       87.09      5.32 o
  -5   0  12        3.18        0.29      2.23 o
  -4   0  12       85.46       77.47      4.86 o
  -3   0  12       61.19       39.17      3.85 o
  -2   0  12      434.83      477.40      7.89 o
  -1   0  12      195.31      187.01      8.92 o
   0   0  12     1537.77     1548.79     24.60 o
   1   0  12      635.62      636.12     13.22 o
   2   0  12       23.20       28.27      4.38 o
   3   0  12        2.82        2.79      2.40 o
   4   0  12       54.33       55.87      4.19 o
   5   0  12      109.93      120.10      6.02 o
   6   0  12       11.19       11.31      3.26 o
   7   0  12       17.55       18.71      3.58 o
   8   0  12        2.13       -0.02      3.12 o
   9   0  12       22.91       12.81      4.00 o
  10   0  12        1.82       -1.13      3.53 o
  11   0  12       20.36       13.02      4.38 o
  12   0  12        6.85       12.13      7.42 o
 -19   1  12        2.91        4.84      4.71 o
 -18   1  12       11.21       10.00      4.64 o
 -17   1  12        0.35       -2.92      2.92 o
 -16   1  12        0.85       -2.81      2.81 o
 -15   1  12       39.69       42.87      4.25 o
 -14   1  12        8.76        7.10      2.89 o
 -13   1  12       13.27       10.89      3.01 o
 -12   1  12      211.82      190.35      6.83 o
 -11   1  12      229.30      204.02      6.68 o
 -10   1  12      604.02      541.04     10.55 o
  -9   1  12       96.43       85.59      4.07 o
  -8   1  12       83.30       85.05      3.84 o
  -7   1  12       11.10       11.03      1.57 o
  -6   1  12       23.71       21.99      1.78 o
  -5   1  12       63.58       51.87      3.49 o
  -4   1  12        0.27       -1.37      1.37 o
  -3   1  12       88.37       99.03      2.71 o
  -2   1  12       55.04       67.59      3.03 o
  -1   1  12       32.44       37.69      2.27 o
   0   1  12     1280.71     1236.41     14.52 o
   1   1  12      335.29      307.99      6.71 o
   2   1  12     1174.11     1141.27     14.00 o
   3   1  12      267.00      247.38      6.94 o
   4   1  12        6.93        5.86      1.90 o
   5   1  12       19.96       17.38      2.31 o
   6   1  12        8.69        5.48      2.18 o
   7   1  12        0.44       -1.87      1.87 o
   8   1  12        4.22        0.98      2.30 o
   9   1  12        0.62       -2.22      2.22 o
  10   1  12       10.10        3.28      2.59 o
  11   1  12        0.00       -2.22      2.81 o
  12   1  12       18.58       22.57      4.03 o
 -19   2  12        4.23       10.12      8.85 o
 -18   2  12        6.11        6.67      4.52 o
 -17   2  12        5.79       11.35      4.34 o
 -16   2  12       31.80       35.74      8.19 o
 -15   2  12       55.97       49.37      4.47 o
 -14   2  12       46.16       34.14      3.89 o
 -13   2  12       72.15       62.84      4.31 o
 -12   2  12       64.01       64.32      4.22 o
 -11   2  12        0.32        1.88      4.38 o
 -10   2  12      515.92      496.99     10.07 o
  -9   2  12      335.70      318.67      7.63 o
  -8   2  12        1.96        3.13      1.59 o
  -7   2  12        0.00        1.04      1.38 o
  -6   2  12       41.50       44.02      2.36 o
  -5   2  12      222.77      247.61      5.08 o
  -4   2  12      173.58      148.83      3.45 o
  -3   2  12        0.12        1.85      1.23 o
  -2   2  12       11.02       17.61      1.53 o
  -1   2  12        1.92        1.69      1.47 o
   0   2  12        0.15       -1.41      1.41 o
   1   2  12        0.77       -1.56      1.56 o
   2   2  12      723.74      716.82     10.07 o
   3   2  12       16.79       18.52      2.69 o
   4   2  12      132.99      142.07      4.38 o
   5   2  12       12.50       14.91      2.28 o
   6   2  12        5.77        5.72      2.17 o
   7   2  12       10.20        4.94      2.20 o
   8   2  12        0.62       -0.43      2.15 o
   9   2  12        0.20       -2.90      2.90 o
  10   2  12        0.01       -0.40      2.76 o
  11   2  12        1.10        0.63      3.04 o
  12   2  12       13.38       16.65      3.86 o
 -18   3  12        6.72       13.26      5.87 o
 -17   3  12        0.72       -2.90      3.60 o
 -16   3  12       44.64       53.06      5.78 o
 -15   3  12        0.49        2.94      3.64 o
 -14   3  12      148.81      148.76     12.56 o
 -13   3  12       79.18       91.78      5.33 o
 -12   3  12       85.77       93.52      4.71 o
 -11   3  12       42.71       35.60      3.32 o
 -10   3  12      129.70      109.06      4.74 o
  -9   3  12       21.48       25.97      2.29 o
  -8   3  12      490.68      476.14      8.46 o
  -7   3  12       34.44       32.47      2.25 o
  -6   3  12      120.44      109.86      3.60 o
  -5   3  12      169.07      152.52      3.71 o
  -4   3  12       42.15       40.43      2.12 o
  -3   3  12      234.95      241.72      4.66 o
  -2   3  12      189.16      176.68      3.75 o
  -1   3  12      869.48      914.77     11.39 o
   0   3  12      166.35      158.34      4.09 o
   1   3  12       29.51       24.25      2.17 o
   2   3  12        6.30        6.23      1.90 o
   3   3  12      313.85      303.89      6.20 o
   4   3  12      196.45      211.19      6.67 o
   5   3  12        4.28        6.98      2.16 o
   6   3  12       72.86       76.44      3.64 o
   7   3  12        2.86       -0.80      2.35 o
   8   3  12        0.03       -1.80      2.41 o
   9   3  12        4.99        6.08      2.85 o
  10   3  12        0.02       -1.50      2.81 o
  11   3  12        7.95        4.77      6.87 o
  12   3  12       48.83       59.52      8.71 o
 -18   4  12        0.73        5.94      5.79 o
 -17   4  12        1.92       13.15      5.73 o
 -16   4  12        5.16       10.39      5.52 o
 -15   4  12        0.25        7.59      4.78 o
 -14   4  12        4.93       21.26      5.19 o
 -13   4  12        0.00       -0.91      2.94 o
 -12   4  12       37.58       32.27      3.89 o
 -11   4  12        4.96        4.21      2.72 o
 -10   4  12       67.83       76.15      4.05 o
  -9   4  12       25.35       27.70      2.47 o
  -8   4  12      678.63      683.07     10.13 o
  -7   4  12        3.51        4.41      1.54 o
  -6   4  12       83.69       97.02      3.17 o
  -5   4  12       38.59       37.61      2.16 o
  -4   4  12        5.82        5.76      1.61 o
  -3   4  12      114.74      120.29      3.39 o
  -2   4  12      200.22      204.13      3.79 o
  -1   4  12        0.03        0.53      1.34 o
   0   4  12        1.14       -1.26      1.26 o
   1   4  12       14.68       15.38      1.96 o
   2   4  12        4.84        2.27      1.75 o
   3   4  12      228.94      228.74      5.31 o
   4   4  12        0.09        0.04      2.19 o
   5   4  12      149.68      138.29      6.70 o
   6   4  12       60.62       55.03      4.68 o
   7   4  12        3.26        5.47      2.58 o
   8   4  12        7.26        5.13      3.10 o
   9   4  12        3.48        3.16      3.24 o
  10   4  12       41.95       53.29      5.02 o
  11   4  12        7.31       14.74      4.10 o
 -17   5  12       11.98       10.84      5.74 o
 -16   5  12       54.18       65.17      7.80 o
 -15   5  12       52.39       68.57      7.36 o
 -14   5  12       47.69       59.54      6.51 o
 -13   5  12        0.86       -2.66      3.32 o
 -12   5  12        0.87        2.87      3.51 o
 -11   5  12       22.57       25.48      4.35 o
 -10   5  12        3.33        3.40      2.97 o
  -9   5  12      138.33      143.71      4.52 o
  -8   5  12       69.93       80.88      3.40 o
  -7   5  12      104.21      117.45      4.39 o
  -6   5  12       56.26       51.83      3.38 o
  -5   5  12      188.07      158.18      4.00 o
  -4   5  12       35.15       40.17      2.76 o
  -3   5  12      273.16      298.74      5.46 o
  -2   5  12       23.02       19.91      2.44 o
  -1   5  12        6.76        4.98      1.44 o
   0   5  12       85.03       71.47      3.56 o
   1   5  12        2.13        0.13      1.54 o
   2   5  12       30.16       38.66      2.62 o
   3   5  12       25.99       21.99      2.40 o
   4   5  12        2.01       10.22      2.73 o
   5   5  12       19.66       25.15      6.16 o
   6   5  12       19.94       19.81      3.83 o
   7   5  12        1.68       -2.59      2.59 o
   8   5  12       34.56       30.63      4.06 o
   9   5  12        3.02        0.90      3.21 o
  10   5  12       19.19       18.39      4.15 o
  11   5  12        0.14        3.26      3.75 o
 -17   6  12        0.18        1.89      5.48 o
 -16   6  12        0.91        0.65      4.64 o
 -15   6  12        0.55       -0.53      5.92 o
 -14   6  12        6.62        3.04      4.19 o
 -13   6  12        2.06        0.73      3.98 o
 -12   6  12        1.06       -2.66      3.24 o
 -11   6  12        0.89       -1.85      2.35 o
 -10   6  12        5.25        6.97      2.34 o
  -9   6  12        1.09        1.12      2.16 o
  -8   6  12       61.39       54.43      3.56 o
  -7   6  12      119.86      110.41      4.69 o
  -6   6  12       16.53       20.17      3.61 o
  -5   6  12        3.74        7.66      3.12 o
  -4   6  12      277.41      249.75      7.21 o
  -3   6  12      225.32      234.86      6.63 o
  -2   6  12        2.74        6.99      2.47 o
  -1   6  12      132.94      116.46      4.78 o
   0   6  12       35.42       44.76      3.38 o
   1   6  12       63.47       62.91      6.64 o
   2   6  12       66.98       59.28      3.29 o
   3   6  12        1.78        3.10      2.16 o
   4   6  12      123.45      134.09      4.91 o
   5   6  12       35.87       40.06      3.38 o
   6   6  12       31.05       26.95      3.75 o
   7   6  12       13.65       10.24      2.90 o
   8   6  12        8.92       15.67      3.22 o
   9   6  12        0.43        0.71      2.92 o
  10   6  12        0.22       -1.50      2.94 o
 -16   7  12       16.14       21.40      4.92 o
 -15   7  12        1.34       -2.97      2.97 o
 -14   7  12        0.12       -3.21      3.21 o
 -13   7  12       32.06       45.49      4.87 o
 -12   7  12        1.49        1.47      2.93 o
 -11   7  12        7.56        6.12      3.30 o
 -10   7  12        1.02        3.31      2.50 o
  -9   7  12       33.16       32.19      3.28 o
  -8   7  12        1.38        3.62      2.39 o
  -7   7  12       19.73       21.41      2.98 o
  -6   7  12      116.91      114.99      5.84 o
  -5   7  12      120.73      135.27      5.06 o
  -4   7  12        7.28        4.65      2.20 o
  -3   7  12       50.63       40.36      3.19 o
  -2   7  12       59.47       58.10      6.81 o
  -1   7  12        3.83        1.60      2.40 o
   0   7  12        1.26        0.18      2.08 o
   1   7  12        0.17       -1.59      2.21 o
   2   7  12        2.67        0.26      2.34 o
   3   7  12        3.13       -0.26      3.07 o
   4   7  12       27.39       29.71      4.47 o
   5   7  12       14.88       21.41      3.50 o
   6   7  12        0.02        2.58      2.83 o
   7   7  12        0.57       -2.46      2.83 o
   8   7  12        2.90        2.34      3.02 o
   9   7  12        3.15        5.22      3.38 o
 -15   8  12        0.38        1.60      3.75 o
 -14   8  12        8.85       13.83      7.13 o
 -13   8  12        0.41        4.60      3.54 o
 -12   8  12       12.11       15.38      3.97 o
 -11   8  12        3.05        1.57      4.50 o
 -10   8  12       25.12       17.18      3.87 o
  -9   8  12       11.50       15.08      3.03 o
  -8   8  12        0.87       -1.72      2.29 o
  -7   8  12        6.76        3.33      2.47 o
  -6   8  12       10.03       11.10      2.60 o
  -5   8  12       10.54       11.28      2.57 o
  -4   8  12        2.22        1.43      2.14 o
  -3   8  12        6.39        5.91      2.64 o
  -2   8  12        0.02       -0.08      2.35 o
  -1   8  12        1.47       -1.00      2.36 o
   0   8  12       26.22       26.25      3.25 o
   1   8  12       26.64       29.63      3.44 o
   2   8  12       26.39       22.62      3.24 o
   3   8  12        1.08       -2.40      2.40 o
   4   8  12        0.35       -2.14      2.71 o
   5   8  12        6.22        7.77      3.13 o
   6   8  12        1.21        2.54      2.94 o
   7   8  12       17.71       20.86      3.88 o
   8   8  12        0.01       -2.94      2.94 o
 -14   9  12        7.99       12.77      5.35 o
 -13   9  12        0.18       -1.21      3.70 o
 -12   9  12        0.83        7.20      3.72 o
 -11   9  12        0.69       -0.93      3.18 o
 -10   9  12       16.58       20.52      5.23 o
  -9   9  12        7.07       13.99      2.99 o
  -8   9  12        1.66        3.93      2.69 o
  -7   9  12        3.75        2.25      2.51 o
  -6   9  12        2.00        0.27      2.44 o
  -5   9  12        3.55        4.52      2.47 o
  -4   9  12       14.32       12.52      2.71 o
  -3   9  12       34.46       36.09      4.63 o
  -2   9  12        7.74        9.02      2.96 o
  -1   9  12       14.75       13.47      6.64 o
   0   9  12        2.30        4.75      2.97 o
   1   9  12       31.59       30.04      3.51 o
   2   9  12       10.50       15.03      3.12 o
   3   9  12        3.80        4.22      2.83 o
   4   9  12        1.81        2.25      2.98 o
   5   9  12        7.65        4.38      3.20 o
   6   9  12        9.07        4.53      4.69 o
   7   9  12        0.34       -3.09      3.09 o
 -12  10  12        8.42        3.74      3.86 o
 -11  10  12        0.47        0.32      3.76 o
 -10  10  12        0.17       -3.15      3.15 o
  -9  10  12        0.58       -0.23      2.85 o
  -8  10  12       11.33       13.43      3.37 o
  -7  10  12        3.31        3.44      2.83 o
  -6  10  12        2.55        0.86      2.58 o
  -5  10  12        8.34        3.18      2.67 o
  -4  10  12        1.08       -1.28      2.79 o
  -3  10  12       11.89       18.26      3.42 o
  -2  10  12        8.08        7.61      3.14 o
  -1  10  12       85.08       80.10      5.14 o
   0  10  12       10.04        7.53      3.24 o
   1  10  12        8.07       12.93      3.40 o
   2  10  12        0.04       -1.47      2.87 o
   3  10  12        2.35        4.37      2.99 o
   4  10  12        1.54        0.48      2.94 o
   5  10  12        4.62        2.00      3.29 o
 -10  11  12        0.41       -3.12      3.12 o
  -9  11  12       21.34       29.83      4.30 o
  -8  11  12        0.00        1.18      2.98 o
  -7  11  12        1.91        5.62      3.07 o
  -6  11  12        0.10       -2.76      2.76 o
  -5  11  12        0.24       -2.95      2.95 o
  -4  11  12        0.07       -2.88      2.88 o
  -3  11  12       12.09       12.45      5.90 o
  -2  11  12        0.00       -2.71      2.98 o
  -1  11  12       20.37       19.41      4.02 o
   0  11  12        0.19        1.00      3.12 o
   1  11  12        2.87        3.11      3.24 o
   2  11  12       18.49       23.48      4.15 o
   3  11  12        4.42        2.09      3.63 o
  -6  12  12        6.41       23.24      8.85 o
  -5  12  12        0.05       -0.92      3.42 o
  -4  12  12        0.03       -3.05      3.31 o
  -3  12  12        9.54        3.77      4.07 o
  -2  12  12        2.68        7.47      3.55 o
  -1  12  12        1.67        2.20      3.45 o
 -18   1  13        0.49        6.36      4.56 o
 -17   1  13        8.94       16.24      3.97 o
 -16   1  13        1.34        1.70      3.15 o
 -15   1  13       10.51        7.95      3.32 o
 -14   1  13        9.91       12.15      4.06 o
 -13   1  13       82.26       90.78      5.12 o
 -12   1  13       79.77       90.60      4.77 o
 -11   1  13        0.10        3.48      2.52 o
 -10   1  13      551.18      486.80     10.09 o
  -9   1  13       44.02       36.94      3.27 o
  -8   1  13        0.00        2.06      2.00 o
  -7   1  13       14.86       14.27      1.77 o
  -6   1  13       14.79       18.01      1.87 o
  -5   1  13        0.22       -1.60      1.60 o
  -4   1  13       31.63       32.54      3.18 o
  -3   1  13      169.57      164.74      3.58 o
  -2   1  13      112.64      114.62      4.90 o
  -1   1  13      312.98      267.96      5.49 o
   0   1  13      275.34      276.97      5.68 o
   1   1  13       23.77       22.33      2.71 o
   2   1  13      127.66      105.38      3.83 o
   3   1  13       10.88        7.28      2.01 o
   4   1  13        0.00        1.53      1.83 o
   5   1  13        3.45        3.06      1.97 o
   6   1  13        8.65        6.12      2.22 o
   7   1  13        2.45        1.78      2.17 o
   8   1  13        2.55       -0.60      2.26 o
   9   1  13        0.44        1.84      3.25 o
  10   1  13        4.00       -4.01      4.60 o
  11   1  13       25.06       18.74      3.83 o
 -18   2  13        9.00       11.95      4.88 o
 -17   2  13        7.78        9.69      4.33 o
 -16   2  13        5.58       14.00      5.56 o
 -15   2  13       24.04       17.40      3.67 o
 -14   2  13       42.27       37.69      4.05 o
 -13   2  13        1.24        3.04      2.71 o
 -12   2  13       33.82       26.49      3.32 o
 -11   2  13      141.48      131.00      6.45 o
 -10   2  13        0.01       -0.80      2.24 o
  -9   2  13      145.67      126.65      5.18 o
  -8   2  13      726.54      672.08     10.01 o
  -7   2  13       88.10       90.41      3.36 o
  -6   2  13        7.18        9.25      1.75 o
  -5   2  13       38.01       34.30      2.04 o
  -4   2  13      102.19       88.20      3.27 o
  -3   2  13       29.82       29.56      2.04 o
  -2   2  13      510.68      483.31      6.71 o
  -1   2  13        1.50       -1.52      1.52 o
   0   2  13        0.49       -1.84      1.84 o
   1   2  13       68.52       70.52      3.16 o
   2   2  13       53.36       54.19      2.98 o
   3   2  13       43.86       41.74      2.83 o
   4   2  13        9.08        8.84      2.12 o
   5   2  13      259.58      242.47      5.89 o
   6   2  13        2.14        1.98      2.15 o
   7   2  13        8.19        4.54      2.31 o
   8   2  13       13.77       15.67      3.51 o
   9   2  13        5.68        2.75      2.93 o
  10   2  13        0.04       -2.77      2.77 o
  11   2  13        1.20        1.95      3.39 o
 -18   3  13        1.87       -5.15      5.15 o
 -17   3  13        2.36       -2.19      4.94 o
 -16   3  13        4.81        3.75      4.99 o
 -15   3  13       41.47       46.25      5.10 o
 -14   3  13       49.66       48.37      5.02 o
 -13   3  13       47.20       62.05      4.45 o
 -12   3  13       24.26       18.57      3.10 o
 -11   3  13        0.49        0.33      2.33 o
 -10   3  13       65.12       68.46      4.10 o
  -9   3  13      302.88      291.19      7.40 o
  -8   3  13        1.94       -0.17      1.78 o
  -7   3  13       13.23       11.59      2.01 o
  -6   3  13      153.52      136.40      3.70 o
  -5   3  13      160.51      167.65      4.00 o
  -4   3  13      114.70      117.08      4.54 o
  -3   3  13       25.25       16.04      1.88 o
  -2   3  13      442.24      450.89      6.53 o
  -1   3  13      400.37      428.65      7.28 o
   0   3  13        2.25        1.22      1.72 o
   1   3  13        2.43       -1.76      1.76 o
   2   3  13        3.07       -1.70      1.75 o
   3   3  13        7.68       10.81      2.22 o
   4   3  13      101.64      105.04      4.53 o
   5   3  13       34.70       27.31      3.05 o
   6   3  13       41.43       33.68      3.40 o
   7   3  13        1.21       -1.48      2.49 o
   8   3  13        0.15       -3.10      3.10 o
   9   3  13        0.87       -2.65      2.65 o
  10   3  13       10.23       19.79      4.31 o
  11   3  13       17.68       34.25      5.09 o
 -18   4  13        0.15       -4.74      4.74 o
 -17   4  13        5.91       10.31     10.71 o
 -16   4  13       20.83       19.07      7.40 o
 -15   4  13       57.63       86.30     12.94 o
 -14   4  13        0.76       10.59      5.22 o
 -13   4  13        2.83        3.37      3.18 o
 -12   4  13       19.20       24.66      4.84 o
 -11   4  13        0.02        1.49      2.87 o
 -10   4  13        1.70       -2.10      2.10 o
  -9   4  13       21.49       18.87      2.36 o
  -8   4  13       27.87       27.55      2.47 o
  -7   4  13        1.73       -0.78      1.50 o
  -6   4  13        7.43        7.46      1.68 o
  -5   4  13        1.26        0.05      1.46 o
  -4   4  13       52.27       62.61      2.68 o
  -3   4  13       81.91      102.24      3.41 o
  -2   4  13       60.04       71.67      2.49 o
  -1   4  13        3.41        5.73      1.58 o
   0   4  13       32.67       25.61      2.20 o
   1   4  13       38.30       46.35      2.71 o
   2   4  13       62.98       67.17      4.08 o
   3   4  13      274.44      287.08      6.85 o
   4   4  13        0.31        4.96      2.38 o
   5   4  13      117.06      121.46      4.92 o
   6   4  13       20.31       16.12      2.99 o
   7   4  13        1.69       -2.74      2.74 o
   8   4  13        4.47        5.33      3.33 o
   9   4  13        0.00       -2.59      3.49 o
  10   4  13       17.00       23.93      4.54 o
 -17   5  13        0.23       -5.97      5.97 o
 -16   5  13      132.62      149.03     10.28 o
 -15   5  13       17.35       19.12      5.64 o
 -14   5  13        0.70        3.52      4.45 o
 -13   5  13       18.15       27.59      5.23 o
 -12   5  13        3.59        0.49      4.36 o
 -11   5  13        5.54        0.63      3.42 o
 -10   5  13        4.70        2.71      3.38 o
  -9   5  13       10.88        6.02      3.12 o
  -8   5  13        2.33        2.93      2.15 o
  -7   5  13        9.07        6.36      1.95 o
  -6   5  13        4.64       -1.55      1.69 o
  -5   5  13        0.17       -1.62      1.62 o
  -4   5  13       52.41       69.59      3.59 o
  -3   5  13      770.30      847.79     14.09 o
  -2   5  13      196.42      200.63      5.44 o
  -1   5  13       20.14       28.83      2.32 o
   0   5  13       19.33       15.73      2.10 o
   1   5  13       50.84       48.27      2.81 o
   2   5  13       24.27       28.83      2.84 o
   3   5  13        6.09        5.48      2.53 o
   4   5  13       47.71       52.29      3.92 o
   5   5  13        1.52        4.57      3.64 o
   6   5  13       76.53       89.22      5.27 o
   7   5  13        0.64       -2.84      2.84 o
   8   5  13        2.46        0.31      3.26 o
   9   5  13        2.10        8.06      3.72 o
  10   5  13       34.69       51.64      5.48 o
 -16   6  13        2.64       -1.60      4.99 o
 -15   6  13        4.63        8.03      4.70 o
 -14   6  13        9.31       11.85      4.93 o
 -13   6  13       21.51       30.59      7.40 o
 -12   6  13        0.76        1.49      2.92 o
 -11   6  13       20.80       15.37      3.59 o
 -10   6  13        0.03       -2.48      2.48 o
  -9   6  13        0.07       -1.32      2.15 o
  -8   6  13       20.03       19.50      2.84 o
  -7   6  13       69.52       71.79      3.90 o
  -6   6  13        3.54        1.78      2.19 o
  -5   6  13       18.17       15.93      2.66 o
  -4   6  13      128.99      117.86      5.28 o
  -3   6  13       13.74       12.46      2.55 o
  -2   6  13       19.74       19.49      3.25 o
  -1   6  13       72.63       76.57      5.83 o
   0   6  13      154.72      170.01      6.01 o
   1   6  13       16.79       12.45      3.15 o
   2   6  13       26.12       27.91      3.96 o
   3   6  13        5.23        1.82      2.68 o
   4   6  13       12.60        9.91      3.10 o
   5   6  13        2.56        2.18      2.84 o
   6   6  13       17.73       21.54      3.24 o
   7   6  13        2.69        1.90      2.84 o
   8   6  13       21.75       31.19      4.40 o
   9   6  13       24.63       30.48      4.53 o
 -16   7  13        1.28       -3.68      5.36 o
 -15   7  13        0.99       -0.78      3.75 o
 -14   7  13        5.55        5.32      3.65 o
 -13   7  13       20.62       25.35      4.29 o
 -12   7  13       18.54       13.66      3.71 o
 -11   7  13        5.52        1.62      2.99 o
 -10   7  13        6.04        7.63      2.88 o
  -9   7  13       12.89       16.98      3.10 o
  -8   7  13        8.33       12.24      2.81 o
  -7   7  13      124.14      105.95      4.80 o
  -6   7  13      135.17      144.31      5.83 o
  -5   7  13        0.97       -1.75      2.19 o
  -4   7  13       49.81       37.57      3.32 o
  -3   7  13       11.29       15.72      2.68 o
  -2   7  13       18.09       20.75      3.21 o
  -1   7  13        0.00       -2.42      2.42 o
   0   7  13        9.61        6.66      2.59 o
   1   7  13        5.65        5.66      2.70 o
   2   7  13        0.47       -0.91      2.54 o
   3   7  13        0.00        1.40      2.74 o
   4   7  13        0.02       -0.95      2.65 o
   5   7  13       10.18        9.07      3.15 o
   6   7  13        0.33        0.19      3.05 o
   7   7  13        0.64       -2.95      2.95 o
   8   7  13        2.37        0.15      3.21 o
 -15   8  13        0.08       -2.27      6.22 o
 -14   8  13       16.37       18.52      4.60 o
 -13   8  13        0.26       -1.47      3.49 o
 -12   8  13       30.77       31.99      4.62 o
 -11   8  13       21.75       16.59      3.94 o
 -10   8  13        1.87        3.34      2.74 o
  -9   8  13       20.42       13.43      3.07 o
  -8   8  13       21.94       24.86      3.53 o
  -7   8  13       23.34       25.99      3.30 o
  -6   8  13       31.81       30.96      3.28 o
  -5   8  13       16.14       13.07      2.79 o
  -4   8  13        7.88        5.23      2.48 o
  -3   8  13        4.46        6.77      2.85 o
  -2   8  13        8.76       10.18      3.19 o
  -1   8  13        4.28        2.23      2.76 o
   0   8  13      104.52       88.52      5.85 o
   1   8  13       44.14       36.03      4.27 o
   2   8  13       36.78       27.09      3.57 o
   3   8  13        1.50       -0.44      2.68 o
   4   8  13       13.03        7.18      3.02 o
   5   8  13        3.51        4.82      3.13 o
   6   8  13        2.89        2.00      3.14 o
   7   8  13        1.22       -3.37      4.07 o
 -13   9  13        0.09        0.36      3.77 o
 -12   9  13       60.56       72.62      5.95 o
 -11   9  13       14.41        9.77      3.86 o
 -10   9  13        4.22        0.79      2.79 o
  -9   9  13        0.83       -0.77      2.72 o
  -8   9  13        8.72        3.74      2.81 o
  -7   9  13        1.80        4.55      2.68 o
  -6   9  13       58.25       65.27      4.35 o
  -5   9  13        1.11        3.76      2.65 o
  -4   9  13       12.84       10.05      3.20 o
  -3   9  13       14.23       10.61      3.23 o
  -2   9  13        2.21        3.66      2.94 o
  -1   9  13        0.32        0.58      2.77 o
   0   9  13        2.24        1.00      2.95 o
   1   9  13       17.32       20.65      3.35 o
   2   9  13        6.35        2.94      2.85 o
   3   9  13        0.15       -1.26      2.75 o
   4   9  13        0.17       -2.74      2.74 o
   5   9  13        0.16       -2.85      2.85 o
   6   9  13        1.04       -2.67      3.16 o
 -11  10  13        2.16        7.88      3.91 o
 -10  10  13        7.21        7.62      3.40 o
  -9  10  13        4.03        2.49      3.12 o
  -8  10  13        0.16        2.40      3.00 o
  -7  10  13        9.41        8.29      4.11 o
  -6  10  13       11.36       14.82      3.32 o
  -5  10  13        0.11        0.01      3.09 o
  -4  10  13        4.31        0.73      3.04 o
  -3  10  13       10.19       11.41      3.38 o
  -2  10  13        1.11        0.81      3.03 o
  -1  10  13        4.67        7.50      3.33 o
   0  10  13        7.77        6.44      3.40 o
   1  10  13        3.43        1.69      3.22 o
   2  10  13       11.31       15.50      3.84 o
   3  10  13        0.09        0.29      3.18 o
   4  10  13        1.19       -0.30      3.59 o
  -9  11  13       15.32       16.15      3.84 o
  -8  11  13        0.69        2.16      3.28 o
  -7  11  13        7.27        7.97      3.35 o
  -6  11  13       10.66       15.43      3.95 o
  -5  11  13        0.00       -1.32      3.28 o
  -4  11  13       11.10       14.23      3.89 o
  -3  11  13        0.81       -0.69      3.27 o
  -2  11  13        0.77        4.68      3.32 o
  -1  11  13        4.15        3.88      3.35 o
   0  11  13        8.49       17.15      3.99 o
   1  11  13       10.48        5.20      3.63 o
   2  11  13       30.16       43.89     11.53 o
 -18   0  14       52.41       58.70     10.37 o
 -17   0  14       60.36       93.58      8.58 o
 -16   0  14        5.93       -4.33      4.33 o
 -15   0  14        0.03       -3.91      3.91 o
 -14   0  14        2.92       -4.83      5.79 o
 -13   0  14       96.06       83.04     11.28 o
 -12   0  14      342.34      311.33     12.00 o
 -11   0  14        1.28        0.48      3.30 o
 -10   0  14       73.22       73.24      5.88 o
  -9   0  14        2.93       -0.15      3.29 o
  -8   0  14        8.19        4.50      3.33 o
  -7   0  14      119.22       89.70      4.23 o
  -6   0  14        0.86       -2.32      2.32 o
  -5   0  14       13.17       11.38      3.22 o
  -4   0  14       26.83       20.61      3.58 o
  -3   0  14      107.98      118.54      3.91 o
  -2   0  14      173.94      155.88      6.26 o
  -1   0  14       91.07       96.76      5.16 o
   0   0  14      185.31      170.56      6.69 o
   1   0  14        0.73        4.52      2.60 o
   2   0  14        0.16        6.17      2.85 o
   3   0  14        0.13        0.37      2.55 o
   4   0  14        2.55        2.81      5.52 o
   5   0  14        7.72        8.96      3.19 o
   6   0  14        0.43        2.01      3.18 o
   7   0  14       29.45       27.35      4.45 o
   8   0  14        0.75        0.66      3.49 o
   9   0  14       17.98        9.52      4.06 o
  10   0  14        8.29        7.90      4.14 o
 -18   1  14        5.49       19.88      5.15 o
 -17   1  14        3.96        5.96      3.52 o
 -16   1  14        3.73        5.84      3.26 o
 -15   1  14        6.41        8.25      4.13 o
 -14   1  14       89.66       95.02      6.10 o
 -13   1  14        7.74        8.94      3.05 o
 -12   1  14       99.77       87.26      4.77 o
 -11   1  14       16.56        8.71      4.04 o
 -10   1  14       65.17       60.52      4.10 o
  -9   1  14       54.60       55.98      3.95 o
  -8   1  14      300.00      278.65      7.22 o
  -7   1  14      125.25      126.27      4.52 o
  -6   1  14       31.66       23.78      2.18 o
  -5   1  14       79.54      103.10      4.42 o
  -4   1  14        1.73       -1.39      1.39 o
  -3   1  14        5.45        4.07      1.16 o
  -2   1  14      134.84      109.45      3.77 o
  -1   1  14      213.40      207.22      5.12 o
   0   1  14      672.81      633.35     10.11 o
   1   1  14      167.61      161.43      4.68 o
   2   1  14        4.40        6.68      1.96 o
   3   1  14       37.33       39.75      2.89 o
   4   1  14        1.69        1.46      2.00 o
   5   1  14        4.52        4.21      2.28 o
   6   1  14       36.71       45.90      3.45 o
   7   1  14        0.10       -0.09      2.37 o
   8   1  14       10.32       13.83      2.91 o
   9   1  14        0.00       -0.04      2.66 o
  10   1  14        4.47       -1.18      3.16 o
 -18   2  14        1.44        5.57      4.55 o
 -17   2  14       38.84       51.18      7.33 o
 -16   2  14        5.16        2.23      3.80 o
 -15   2  14        9.87       10.41      3.63 o
 -14   2  14       92.77      109.37      5.94 o
 -13   2  14       15.56       11.78      3.10 o
 -12   2  14        2.03       -1.70      2.38 o
 -11   2  14       30.42       29.42      3.47 o
 -10   2  14       54.83       46.48      3.77 o
  -9   2  14      239.80      222.74      6.71 o
  -8   2  14        5.67        4.13      4.07 o
  -7   2  14       87.02       88.34      4.07 o
  -6   2  14      206.17      191.93      4.96 o
  -5   2  14        9.12        2.32      1.47 o
  -4   2  14       57.06       50.02      3.10 o
  -3   2  14        3.61        0.70      1.47 o
  -2   2  14       27.76       26.85      2.40 o
  -1   2  14        0.98        1.65      1.77 o
   0   2  14        1.18       -1.66      1.66 o
   1   2  14       93.09      101.16      3.81 o
   2   2  14        0.04        0.43      1.85 o
   3   2  14        0.12        1.60      1.91 o
   4   2  14        3.23        2.48      2.14 o
   5   2  14       97.35       94.51      4.11 o
   6   2  14        4.57        2.32      3.39 o
   7   2  14        0.87        3.72      2.43 o
   8   2  14       14.32       11.43      3.29 o
   9   2  14        1.10        0.63      3.05 o
  10   2  14        0.63        4.54      3.30 o
 -18   3  14        1.60       10.57      5.83 o
 -17   3  14        0.97        3.53      6.65 o
 -16   3  14       18.59       28.67      5.08 o
 -15   3  14       95.04      115.47      7.06 o
 -14   3  14       85.52       82.33      6.07 o
 -13   3  14       59.74       61.46      5.15 o
 -12   3  14        1.01       -2.81      2.81 o
 -11   3  14        2.17        1.43      2.50 o
 -10   3  14       21.89       19.62      3.02 o
  -9   3  14        8.22       11.14      2.73 o
  -8   3  14       91.91       72.81      3.32 o
  -7   3  14      130.62      137.35      4.35 o
  -6   3  14      257.45      269.65      5.35 o
  -5   3  14        0.35       -1.46      1.46 o
  -4   3  14       84.92       74.81      2.92 o
  -3   3  14       49.01       59.05      2.71 o
  -2   3  14      498.29      520.81      8.19 o
  -1   3  14       85.45       79.18      3.28 o
   0   3  14       31.81       33.42      2.57 o
   1   3  14       15.87       16.38      2.42 o
   2   3  14       22.53       24.47      2.53 o
   3   3  14      104.62      117.01      4.27 o
   4   3  14        5.23        7.14      2.35 o
   5   3  14      274.83      278.91      9.07 o
   6   3  14       14.71       15.46      3.09 o
   7   3  14       12.61        6.61      2.89 o
   8   3  14        2.28        7.56      3.12 o
   9   3  14        3.65        3.46      3.72 o
  10   3  14       12.69       18.29      4.61 o
 -17   4  14       15.26        5.88      5.72 o
 -16   4  14       34.23       41.93      8.21 o
 -15   4  14       15.84       31.03      7.01 o
 -14   4  14       20.33       15.95      9.71 o
 -13   4  14        2.40        2.97      6.83 o
 -12   4  14        9.64        8.09      4.44 o
 -11   4  14        2.34       -0.26      2.91 o
 -10   4  14        0.65        1.63      2.76 o
  -9   4  14       34.85       32.45      3.24 o
  -8   4  14       14.29       19.76      2.14 o
  -7   4  14       17.69       12.97      2.03 o
  -6   4  14        9.18       10.49      1.90 o
  -5   4  14        2.24        0.98      1.69 o
  -4   4  14       10.03        3.64      1.77 o
  -3   4  14      541.80      470.58      7.46 o
  -2   4  14      230.60      206.71      5.12 o
  -1   4  14        0.00        0.19      1.61 o
   0   4  14       31.60       29.63      2.92 o
   1   4  14        5.61        2.29      1.98 o
   2   4  14        0.00       -2.96      2.96 o
   3   4  14        6.21        5.57      2.41 o
   4   4  14        3.23        4.75      2.48 o
   5   4  14       51.09       49.67      3.85 o
   6   4  14       59.27       50.20      4.51 o
   7   4  14        1.70        0.96      3.33 o
   8   4  14       11.32       13.80      3.81 o
   9   4  14       14.59       19.98      4.28 o
  10   4  14       79.44      108.12     26.62 o
 -17   5  14       21.43       24.30      6.74 o
 -16   5  14       89.98       96.87      8.94 o
 -15   5  14       43.02       55.30      7.21 o
 -14   5  14        0.02        3.36      4.36 o
 -13   5  14        0.22        4.00      3.85 o
 -12   5  14        3.84        5.92      4.10 o
 -11   5  14       27.79       19.94      4.67 o
 -10   5  14        1.72       -0.22      2.67 o
  -9   5  14        6.98       11.79      2.93 o
  -8   5  14        3.64        0.73      2.18 o
  -7   5  14      126.20      150.35      5.33 o
  -6   5  14        2.04        1.03      2.17 o
  -5   5  14      138.02      138.25      5.12 o
  -4   5  14      309.91      293.46      7.19 o
  -3   5  14      290.67      288.48      7.20 o
  -2   5  14       18.74       29.93      3.23 o
  -1   5  14       41.47       42.15      3.14 o
   0   5  14       30.86       35.54      2.86 o
   1   5  14        0.00        0.65      2.03 o
   2   5  14        5.70        3.90      2.27 o
   3   5  14        9.05        8.73      2.58 o
   4   5  14       11.65       19.39      3.37 o
   5   5  14        2.70        7.83      3.11 o
   6   5  14        9.15       16.30      3.54 o
   7   5  14        9.97       14.73      4.80 o
   8   5  14        9.77       15.06      3.98 o
   9   5  14        0.09        1.02      3.79 o
 -16   6  14        0.34        0.28      9.62 o
 -15   6  14        0.81        1.17      7.85 o
 -14   6  14       18.53       20.47      5.28 o
 -13   6  14       15.64       25.15      7.43 o
 -12   6  14        0.13       -1.90      2.88 o
 -11   6  14        0.66       -2.74      2.74 o
 -10   6  14        9.45        7.68      5.43 o
  -9   6  14        0.33       -2.21      2.21 o
  -8   6  14       64.35       61.44      3.90 o
  -7   6  14        4.88        5.00      2.44 o
  -6   6  14       38.90       24.94      3.02 o
  -5   6  14       23.16       17.65      2.81 o
  -4   6  14      307.37      293.66      8.56 o
  -3   6  14       30.58       31.02      3.81 o
  -2   6  14        0.92       -1.58      2.52 o
  -1   6  14      127.81      122.68      5.40 o
   0   6  14       74.35       84.57      4.65 o
   1   6  14        0.77       -2.30      2.30 o
   2   6  14        1.00       -1.10      2.52 o
   3   6  14       32.79       27.53      5.51 o
   4   6  14        2.72        3.50      2.93 o
   5   6  14        0.97        0.76      2.93 o
   6   6  14       32.21       36.37      4.36 o
   7   6  14        5.90        8.37      3.63 o
   8   6  14       11.17       19.26      4.09 o
 -15   7  14        5.32        7.03      4.08 o
 -14   7  14       28.38       46.23      7.72 o
 -13   7  14        4.01        5.01      3.49 o
 -12   7  14       23.78       32.20      4.50 o
 -11   7  14       10.47        7.27      3.35 o
 -10   7  14        0.08       -2.60      2.88 o
  -9   7  14        0.88        1.04      2.58 o
  -8   7  14       27.41       19.21      3.13 o
  -7   7  14      144.84      153.85      5.85 o
  -6   7  14       11.11        7.90      2.72 o
  -5   7  14        8.11        7.43      2.58 o
  -4   7  14       32.38       28.52      3.19 o
  -3   7  14        3.88        4.84      2.86 o
  -2   7  14       46.51       38.13      3.96 o
  -1   7  14        3.40        3.06      2.83 o
   0   7  14        8.80        6.59      2.75 o
   1   7  14        2.79        3.58      2.79 o
   2   7  14       13.33        9.98      3.06 o
   3   7  14        2.98       -0.81      2.71 o
   4   7  14       14.83        8.68      3.23 o
   5   7  14        3.56        4.00      3.18 o
   6   7  14        8.89        9.57      3.55 o
   7   7  14       15.95       18.13      6.57 o
 -14   8  14        3.76        5.27      4.25 o
 -13   8  14        7.82        3.71      4.83 o
 -12   8  14        0.46       -0.95      5.02 o
 -11   8  14        0.91       -1.58      3.20 o
 -10   8  14        7.13        4.23      3.53 o
  -9   8  14        5.46       -0.01      2.68 o
  -8   8  14        0.50        1.32      2.64 o
  -7   8  14       61.01       57.62      4.14 o
  -6   8  14       89.52      110.72      5.26 o
  -5   8  14       53.75       66.05      4.15 o
  -4   8  14       39.88       47.88      3.84 o
  -3   8  14       12.81       15.04      3.36 o
  -2   8  14        2.63        0.34      2.84 o
  -1   8  14        0.96       -1.82      3.76 o
   0   8  14       18.66       23.85      3.45 o
   1   8  14        2.60        3.10      3.62 o
   2   8  14        9.42        8.09      3.06 o
   3   8  14        2.70       -1.88      2.71 o
   4   8  14        2.37        3.74      3.10 o
   5   8  14       12.66        9.28      3.41 o
   6   8  14       26.64       32.19      4.39 o
 -13   9  14        1.16       -0.32      6.35 o
 -12   9  14       22.29       19.37      4.60 o
 -11   9  14        2.93       -1.22      3.30 o
 -10   9  14        0.00       -2.14      3.20 o
  -9   9  14        2.27       -1.35      2.82 o
  -8   9  14        4.25        0.09      2.87 o
  -7   9  14        0.00       -0.53      2.73 o
  -6   9  14        0.47        2.23      4.02 o
  -5   9  14        5.17        2.27      2.67 o
  -4   9  14        4.70        4.04      3.13 o
  -3   9  14        7.72        9.38      3.39 o
  -2   9  14        0.98        3.04      4.44 o
  -1   9  14       12.12       12.78      3.50 o
   0   9  14       14.00       21.58      3.87 o
   1   9  14       14.30       10.97      3.60 o
   2   9  14       17.77       13.03      3.44 o
   3   9  14        1.55       -3.99      3.99 o
   4   9  14        0.10       -0.47      3.13 o
   5   9  14        1.34       -0.47      3.21 o
 -11  10  14        0.00       -6.44      6.44 o
 -10  10  14        5.35        5.42      4.16 o
  -9  10  14        1.19       -2.03      3.03 o
  -8  10  14       23.33       33.59      4.05 o
  -7  10  14        6.76        4.10      3.05 o
  -6  10  14       19.24       20.36      4.29 o
  -5  10  14       12.47       13.18      3.67 o
  -4  10  14        3.98        1.33      3.14 o
  -3  10  14        1.03       -0.57      4.11 o
  -2  10  14        0.83        3.62      3.33 o
  -1  10  14       37.66       31.17      4.43 o
   0  10  14        7.20        5.79      3.45 o
   1  10  14       22.21       15.66      4.02 o
   2  10  14        0.05        2.64      3.51 o
   3  10  14        5.90       11.08      3.63 o
  -7  11  14        0.00       -2.87      3.24 o
  -6  11  14       13.65       19.17      4.29 o
  -5  11  14       35.26       43.30      5.01 o
  -4  11  14        8.21        8.02      4.18 o
  -3  11  14        1.75        1.91      3.46 o
  -2  11  14        3.27        5.91      3.65 o
  -1  11  14        7.58       10.04      3.78 o
   0  11  14       16.78       14.61      8.80 o
 -18   1  15       21.55       29.46      8.75 o
 -17   1  15        3.03        6.96      4.68 o
 -16   1  15        0.99        1.00      3.28 o
 -15   1  15        0.16        3.96      3.29 o
 -14   1  15       63.38       78.21      5.09 o
 -13   1  15        4.27        6.72      3.02 o
 -12   1  15        6.12       -1.20      2.53 o
 -11   1  15        1.31       -3.05      3.38 o
 -10   1  15       36.75       40.40      3.65 o
  -9   1  15       66.84       55.73      3.90 o
  -8   1  15        7.14        6.38      2.47 o
  -7   1  15        1.36        0.52      1.70 o
  -6   1  15       19.45       12.83      2.32 o
  -5   1  15       11.40        4.75      1.76 o
  -4   1  15       22.87       12.75      1.96 o
  -3   1  15        0.49       -1.33      1.33 o
  -2   1  15       79.90       83.94      3.70 o
  -1   1  15      326.60      345.69      8.67 o
   0   1  15        5.20       10.82      2.18 o
   1   1  15       53.19       49.52      3.04 o
   2   1  15       19.69       23.47      2.64 o
   3   1  15       30.62       29.19      2.83 o
   4   1  15        0.69        2.16      2.20 o
   5   1  15        0.10        2.72      2.23 o
   6   1  15        6.09        4.72      2.58 o
   7   1  15       27.66       30.68      3.38 o
   8   1  15        0.73        2.13      2.68 o
   9   1  15        2.63        1.69      4.11 o
  10   1  15        1.63       -4.93      4.93 o
 -18   2  15        0.30       -2.69      6.19 o
 -17   2  15       31.99       40.10      5.66 o
 -16   2  15        0.01       -0.86      3.92 o
 -15   2  15        0.64        6.15      4.02 o
 -14   2  15       62.11       83.74      6.47 o
 -13   2  15       14.80        5.57      3.02 o
 -12   2  15        5.92        7.54      3.22 o
 -11   2  15        0.77       -2.02      2.99 o
 -10   2  15       29.71       29.12      3.42 o
  -9   2  15      182.60      168.73      7.56 o
  -8   2  15      189.28      178.33      6.21 o
  -7   2  15       24.60       31.25      2.65 o
  -6   2  15      152.51      127.68      3.75 o
  -5   2  15        1.18       -1.46      1.46 o
  -4   2  15        3.62        0.17      1.70 o
  -3   2  15       27.13       18.12      2.01 o
  -2   2  15      114.47      128.85      4.71 o
  -1   2  15       25.91       23.59      2.43 o
   0   2  15      158.91      173.19      4.93 o
   1   2  15        0.46        1.02      1.90 o
   2   2  15        8.12        3.88      2.12 o
   3   2  15        2.25        3.90      2.24 o
   4   2  15       18.88       20.26      2.83 o
   5   2  15       15.13       12.60      2.69 o
   6   2  15        0.25       -0.43      2.37 o
   7   2  15       19.82       14.87      3.30 o
   8   2  15        2.64       -1.82      3.06 o
   9   2  15        1.74       -1.69      3.07 o
 -17   3  15       27.10       21.85     11.21 o
 -16   3  15        3.29        2.78      5.01 o
 -15   3  15       43.63       31.74      4.88 o
 -14   3  15        9.64       12.46      4.08 o
 -13   3  15        0.11       -1.61      4.48 o
 -12   3  15        0.01       -2.83      2.83 o
 -11   3  15       14.89        8.16      3.28 o
 -10   3  15        4.36       -0.13      3.96 o
  -9   3  15       43.77       46.61      8.97 o
  -8   3  15      135.93      133.41      5.45 o
  -7   3  15        7.86        6.53      1.87 o
  -6   3  15       11.65       15.84      2.07 o
  -5   3  15       83.35       90.41      3.36 o
  -4   3  15      103.50       96.99      3.46 o
  -3   3  15      279.55      259.77      5.42 o
  -2   3  15       25.36       19.89      2.32 o
  -1   3  15       15.36       13.77      2.19 o
   0   3  15       31.57       30.92      2.65 o
   1   3  15        0.14       -0.10      1.93 o
   2   3  15       27.25       21.61      2.58 o
   3   3  15        5.87        5.42      2.30 o
   4   3  15        0.25       -1.53      2.48 o
   5   3  15      102.62      102.80      5.01 o
   6   3  15        1.66        1.61      2.83 o
   7   3  15        6.47        6.72      3.06 o
   8   3  15       24.57       35.86      4.71 o
   9   3  15       41.89       61.63      5.73 o
 -17   4  15        2.84       -1.84      4.97 o
 -16   4  15        5.73       11.29      6.51 o
 -15   4  15       14.97       23.10      6.02 o
 -14   4  15        0.80       -6.01      7.10 o
 -13   4  15        0.48        7.15      4.38 o
 -12   4  15        7.25        7.54      4.44 o
 -11   4  15       11.85        3.92      4.53 o
 -10   4  15        1.00        0.82      2.93 o
  -9   4  15        3.38        5.82      2.43 o
  -8   4  15        4.31        6.64      1.90 o
  -7   4  15       39.55       33.76      2.51 o
  -6   4  15       72.48       63.68      3.02 o
  -5   4  15       81.66       85.96      3.38 o
  -4   4  15      220.61      237.01      5.30 o
  -3   4  15        7.94       12.21      2.10 o
  -2   4  15        1.66        2.86      1.97 o
  -1   4  15       52.09       50.54      2.77 o
   0   4  15       28.90       26.30      2.84 o
   1   4  15        0.96       -2.33      2.33 o
   2   4  15       16.73       22.76      2.93 o
   3   4  15       37.30       43.10      5.11 o
   4   4  15        1.26       -0.60      2.54 o
   5   4  15       47.55       39.27      4.33 o
   6   4  15       27.36       28.20      4.24 o
   7   4  15       12.15       14.15      3.84 o
   8   4  15        0.10       -1.81      3.45 o
   9   4  15        0.01       -5.32      5.32 o
 -16   5  15       37.99       38.74      7.02 o
 -15   5  15       46.50       41.86     19.36 o
 -14   5  15        3.57        7.64      4.92 o
 -13   5  15        1.30        0.25      3.94 o
 -12   5  15        3.78        6.66      4.36 o
 -11   5  15        1.75       -1.06      2.91 o
 -10   5  15        5.17        4.87      4.79 o
  -9   5  15        5.18        1.73      2.70 o
  -8   5  15        6.83       11.75      3.39 o
  -7   5  15       19.08       18.19      2.83 o
  -6   5  15       23.39       20.35      3.36 o
  -5   5  15       65.14       46.17      3.51 o
  -4   5  15        4.91        2.58      2.31 o
  -3   5  15       46.07       45.59      3.50 o
  -2   5  15       96.62       86.82      4.69 o
  -1   5  15        6.02       11.53      2.87 o
   0   5  15        6.99        6.04      2.34 o
   1   5  15        6.52        4.09      2.30 o
   2   5  15        2.04        5.07      2.50 o
   3   5  15       50.66       55.07      3.96 o
   4   5  15       30.49       30.93      3.96 o
   5   5  15       28.98       25.26      3.97 o
   6   5  15       39.49       30.60      4.86 o
   7   5  15        1.48        8.67      3.70 o
   8   5  15       33.07       50.25      5.27 o
 -16   6  15        0.21        4.50      5.47 o
 -15   6  15       14.92       18.26      5.92 o
 -14   6  15        6.40       10.96      3.96 o
 -13   6  15       34.44       40.14      4.98 o
 -12   6  15        6.20        6.22      3.37 o
 -11   6  15        1.72       -2.85      2.85 o
 -10   6  15        0.60       -2.83      2.83 o
  -9   6  15       99.61      102.95      5.91 o
  -8   6  15       26.22       33.10      4.97 o
  -7   6  15       15.56       14.50      2.89 o
  -6   6  15       66.96       63.87      4.05 o
  -5   6  15       45.89       38.87      3.52 o
  -4   6  15      234.98      236.16      6.92 o
  -3   6  15        1.07        0.23      2.96 o
  -2   6  15       56.53       46.08      4.26 o
  -1   6  15        1.69        0.72      2.58 o
   0   6  15        6.79        2.90      2.65 o
   1   6  15        0.83        5.55      4.06 o
   2   6  15       12.37       21.40      3.58 o
   3   6  15       29.78       27.69      3.83 o
   4   6  15        1.00        0.60      4.20 o
   5   6  15       18.72       29.18      4.14 o
   6   6  15        1.13        1.38      3.30 o
   7   6  15       22.41       34.95      4.73 o
 -15   7  15        0.37       -1.63      4.28 o
 -14   7  15        8.84        7.72      4.02 o
 -13   7  15        4.78        3.87      3.59 o
 -12   7  15        5.96        2.97      3.48 o
 -11   7  15        0.29       -0.75      3.81 o
 -10   7  15        1.85       -1.06      3.45 o
  -9   7  15        8.87        4.79      3.36 o
  -8   7  15        5.70        9.20      3.04 o
  -7   7  15        6.15       12.41      3.09 o
  -6   7  15       12.24        7.43      2.88 o
  -5   7  15       58.31       62.14      4.12 o
  -4   7  15        2.15        3.73      2.61 o
  -3   7  15        4.76        2.50      2.95 o
  -2   7  15       12.29       11.77      3.38 o
  -1   7  15        0.04       -0.96      2.78 o
   0   7  15        0.73       -1.83      2.53 o
   1   7  15       10.45        5.27      2.87 o
   2   7  15        5.77        7.75      3.12 o
   3   7  15        5.17       -0.11      2.99 o
   4   7  15        0.28        2.34      3.88 o
   5   7  15        0.09       -1.65      3.02 o
   6   7  15        7.03        7.67      3.73 o
 -13   8  15        0.07        1.48      3.75 o
 -12   8  15        8.23        8.03      4.37 o
 -11   8  15        8.63        7.75      3.87 o
 -10   8  15        0.03       -1.94      3.28 o
  -9   8  15        0.45       -3.58      3.58 o
  -8   8  15       24.70       22.24      3.58 o
  -7   8  15        4.84        4.15      2.94 o
  -6   8  15       11.28       14.88      3.23 o
  -5   8  15       38.78       46.48      3.94 o
  -4   8  15        0.54        0.51      4.91 o
  -3   8  15        1.40       -0.03      2.91 o
  -2   8  15        8.20        8.04      3.64 o
  -1   8  15        8.67        5.56      3.20 o
   0   8  15        2.22        5.46      3.26 o
   1   8  15       17.17       12.42      3.53 o
   2   8  15        1.78       -2.80      2.80 o
   3   8  15        6.73        1.87      3.10 o
   4   8  15        0.10       -1.39      3.00 o
   5   8  15        1.77        2.58      3.29 o
 -12   9  15        5.26        7.00      3.92 o
 -11   9  15       14.08       15.08      4.39 o
 -10   9  15        4.45        8.59      4.00 o
  -9   9  15        0.17       -0.92      4.44 o
  -8   9  15        0.27        5.90      3.20 o
  -7   9  15        0.52        0.05      2.95 o
  -6   9  15       42.82       39.10      4.10 o
  -5   9  15       10.64        7.11      3.34 o
  -4   9  15       39.54       57.47      5.63 o
  -3   9  15        5.57        4.02      3.30 o
  -2   9  15       10.87        9.49      3.65 o
  -1   9  15        1.09        4.75      3.36 o
   0   9  15        0.30       -1.60      3.34 o
   1   9  15        4.50        0.40      3.20 o
   2   9  15        6.88        7.65      3.28 o
   3   9  15        0.02       -2.89      3.02 o
  -9  10  15        2.62        3.94      4.03 o
  -8  10  15       77.95       95.61      5.64 o
  -7  10  15       20.36       21.40      4.81 o
  -6  10  15       14.57       11.03      4.17 o
  -5  10  15        9.38        5.84      3.68 o
  -4  10  15       12.30       15.20      3.93 o
  -3  10  15       13.29        7.90      3.67 o
  -2  10  15       12.22       14.59      4.00 o
  -1  10  15        0.71       -1.15      3.25 o
   0  10  15        1.66       -0.63      3.35 o
   1  10  15        6.76        7.77      3.96 o
 -17   0  16        0.18        2.93      5.48 o
 -16   0  16        5.77        8.15      5.47 o
 -15   0  16        0.17        2.98      8.51 o
 -14   0  16       41.51       49.98     11.01 o
 -13   0  16        3.65       10.13      7.94 o
 -12   0  16        0.36        7.33      4.17 o
 -11   0  16        1.79       -3.64      6.20 o
 -10   0  16        0.20       -2.72      3.47 o
  -9   0  16       16.38       21.63      4.51 o
  -8   0  16        7.21        3.97      3.74 o
  -7   0  16       22.26       22.16      4.48 o
  -6   0  16       13.82       10.10      3.78 o
  -5   0  16        1.36       -1.75      3.49 o
  -4   0  16       15.95       20.79      4.12 o
  -3   0  16       60.58       53.64      4.37 o
  -2   0  16      112.33      106.77      6.84 o
  -1   0  16       85.01       91.06      5.55 o
   0   0  16       38.42       40.52      5.56 o
   1   0  16       36.67       40.67      6.53 o
   2   0  16       40.31       51.38      4.79 o
   3   0  16       24.84       32.54      4.33 o
   4   0  16       21.31       13.70      4.05 o
   5   0  16        0.19        2.50      3.48 o
   6   0  16       32.20       34.27      5.29 o
   7   0  16        9.41        9.20      4.18 o
   8   0  16        0.82       -1.57      4.47 o
   9   0  16        0.95        0.68      7.99 o
 -17   1  16        0.28       -3.07      6.25 o
 -16   1  16        5.49       15.60      4.07 o
 -15   1  16        5.12        5.58      3.49 o
 -14   1  16       17.84       19.48      3.88 o
 -13   1  16        0.16       -0.24      2.82 o
 -12   1  16       11.66       14.30      3.21 o
 -11   1  16        0.33       -2.01      2.51 o
 -10   1  16        0.02       -2.39      2.39 o
  -9   1  16       40.54       33.65      4.30 o
  -8   1  16      205.79      199.99      6.84 o
  -7   1  16      280.22      269.13      9.48 o
  -6   1  16       69.47       60.20      3.31 o
  -5   1  16       89.60       76.67      3.43 o
  -4   1  16       13.94       14.00      2.71 o
  -3   1  16        3.78        8.46      2.26 o
  -2   1  16       10.87       14.09      2.31 o
  -1   1  16        0.71        0.77      1.97 o
   0   1  16       14.60       13.97      2.31 o
   1   1  16       35.35       43.74      3.92 o
   2   1  16        5.48        3.03      2.17 o
   3   1  16        7.87        7.05      2.37 o
   4   1  16        0.20       -1.15      2.32 o
   5   1  16       23.07       32.67      3.36 o
   6   1  16       54.26       66.01      4.16 o
   7   1  16       10.91       11.75      3.31 o
   8   1  16        0.33        0.26      3.14 o
   9   1  16        0.00       -5.37      5.37 o
 -17   2  16       21.72       30.17      7.82 o
 -16   2  16        0.88       -0.17      4.04 o
 -15   2  16        0.65        2.73      3.72 o
 -14   2  16       24.34       30.90      4.11 o
 -13   2  16        7.92        9.51      4.24 o
 -12   2  16        5.84        7.81      3.03 o
 -11   2  16       20.31       22.21      3.44 o
 -10   2  16        0.01       -2.44      2.44 o
  -9   2  16       23.78       22.91      5.04 o
  -8   2  16      192.70      185.14      6.52 o
  -7   2  16      190.46      203.21      5.57 o
  -6   2  16       43.71       41.09      2.91 o
  -5   2  16      191.13      166.45      4.78 o
  -4   2  16        5.80        8.41      2.13 o
  -3   2  16        0.46        3.61      2.42 o
  -2   2  16        0.39        1.47      1.91 o
  -1   2  16       26.20       27.14      2.68 o
   0   2  16       27.46       42.50      3.01 o
   1   2  16        6.83        9.77      2.41 o
   2   2  16        1.82       -2.13      2.13 o
   3   2  16        0.34       -2.09      2.09 o
   4   2  16       18.59       24.82      3.04 o
   5   2  16        2.63        4.58      2.64 o
   6   2  16       12.00       22.79      3.54 o
   7   2  16        8.90       15.59      3.58 o
   8   2  16        1.89        3.79      3.47 o
 -17   3  16        1.93        1.58      5.39 o
 -16   3  16        0.00        3.77      5.21 o
 -15   3  16        4.84        5.67      3.95 o
 -14   3  16        8.77        2.72      4.49 o
 -13   3  16        1.02       -0.20      3.30 o
 -12   3  16        1.57       -2.71      3.13 o
 -11   3  16        0.15       -1.15      2.55 o
 -10   3  16      132.77      129.91      5.60 o
  -9   3  16       31.04       20.46      3.23 o
  -8   3  16        0.49       -0.27      2.19 o
  -7   3  16      109.41      136.03      4.22 o
  -6   3  16       11.57        3.32      2.11 o
  -5   3  16       34.08       49.06      2.85 o
  -4   3  16      211.20      227.36      5.21 o
  -3   3  16        0.57       -1.30      2.18 o
  -2   3  16       66.53       64.00      3.35 o
  -1   3  16        2.03        3.00      2.04 o
   0   3  16       19.21       20.02      2.59 o
   1   3  16        9.46        9.36      2.34 o
   2   3  16       20.62       22.95      3.06 o
   3   3  16        3.69        4.85      3.08 o
   4   3  16       65.47       66.90      4.38 o
   5   3  16        0.23        0.59      2.81 o
   6   3  16        0.91       -1.38      2.88 o
   7   3  16       42.43       44.10      5.01 o
   8   3  16        0.40        0.58      4.02 o
 -16   4  16        7.72       17.86      6.22 o
 -15   4  16       68.34       80.77      8.10 o
 -14   4  16        0.46       -5.18      7.51 o
 -13   4  16        0.47        0.17      4.06 o
 -12   4  16        3.54       -1.22      3.92 o
 -11   4  16       21.00       22.37      5.19 o
 -10   4  16        3.77       -0.06      4.54 o
  -9   4  16        2.94        5.40      2.56 o
  -8   4  16       73.61       59.38      3.98 o
  -7   4  16        7.84        7.38      2.04 o
  -6   4  16        0.05       -1.73      1.73 o
  -5   4  16        6.82        4.15      2.01 o
  -4   4  16       96.25       82.22      3.40 o
  -3   4  16       95.28       89.29      4.80 o
  -2   4  16      238.41      249.88      6.68 o
  -1   4  16       10.88        8.64      2.35 o
   0   4  16        9.26       10.16      2.70 o
   1   4  16       48.45       47.85      3.64 o
   2   4  16        4.25        1.20      2.95 o
   3   4  16       50.72       60.89      4.67 o
   4   4  16       38.17       34.33      4.18 o
   5   4  16       55.46       63.81      6.79 o
   6   4  16        0.06        2.56      3.47 o
   7   4  16        4.46        1.78      4.64 o
   8   4  16       39.59       45.66      8.26 o
 -16   5  16       50.24       70.20      8.34 o
 -15   5  16       12.03       21.52      6.09 o
 -14   5  16        0.34       -3.56      4.30 o
 -13   5  16        0.09       -3.67      3.67 o
 -12   5  16        0.17        2.61      3.51 o
 -11   5  16        0.00       -2.94      2.94 o
 -10   5  16       14.66       11.53      3.69 o
  -9   5  16       14.83       14.55      4.77 o
  -8   5  16       59.54       61.11      5.54 o
  -7   5  16        5.04        0.04      3.16 o
  -6   5  16        9.31        3.85      2.43 o
  -5   5  16        3.57        1.15      3.92 o
  -4   5  16        0.86       -0.99      2.31 o
  -3   5  16        6.89        5.31      4.85 o
  -2   5  16        5.38        7.51      3.23 o
  -1   5  16        0.54       -0.88      2.89 o
   0   5  16        1.64        3.16      2.78 o
   1   5  16       10.92        2.70      2.82 o
   2   5  16       15.83       13.19      3.62 o
   3   5  16        0.31        5.45      3.22 o
   4   5  16        1.27        1.11      4.33 o
   5   5  16        0.20        0.25      3.81 o
   6   5  16        7.39        4.93      5.67 o
   7   5  16       33.65       39.75      7.35 o
 -15   6  16       12.60       19.33      4.80 o
 -14   6  16        5.16       -0.06      3.72 o
 -13   6  16        6.82       11.18      3.81 o
 -12   6  16        0.01       -1.93      4.25 o
 -11   6  16        2.55        5.08      3.84 o
 -10   6  16        2.24       -1.00      3.11 o
  -9   6  16       64.36       59.44      5.04 o
  -8   6  16       25.58       27.14      3.47 o
  -7   6  16       29.61       31.36      3.50 o
  -6   6  16        1.21       -0.62      2.53 o
  -5   6  16      153.66      165.94      6.07 o
  -4   6  16       52.37       58.82      3.98 o
  -3   6  16       93.73       87.51      5.56 o
  -2   6  16       16.04       12.70      3.47 o
  -1   6  16        0.01        4.22      2.84 o
   0   6  16        7.59        5.72      2.97 o
   1   6  16        1.41        0.88      4.03 o
   2   6  16        1.78        0.46      3.37 o
   3   6  16        9.45        6.66      3.33 o
   4   6  16       25.83       21.10      4.06 o
   5   6  16        0.04       -0.93      3.15 o
   6   6  16       25.47       29.57      4.61 o
 -14   7  16        5.11        3.47      4.22 o
 -13   7  16        4.78        7.31      4.31 o
 -12   7  16        0.00       -2.29      4.20 o
 -11   7  16       13.05       17.84      4.20 o
 -10   7  16        0.30       -3.05      3.05 o
  -9   7  16       10.90       10.92      3.73 o
  -8   7  16        0.10        2.29      2.87 o
  -7   7  16       30.28       32.10      3.73 o
  -6   7  16      142.83      140.75      5.92 o
  -5   7  16       13.57       14.42      3.18 o
  -4   7  16        2.54        2.44      3.11 o
  -3   7  16        5.28        5.61      3.30 o
  -2   7  16        5.40        8.02      3.45 o
  -1   7  16        2.45        1.54      3.07 o
   0   7  16       18.00       10.14      3.21 o
   1   7  16        0.22        2.28      2.87 o
   2   7  16        5.28       -0.12      3.02 o
   3   7  16        2.22       -0.22      3.01 o
   4   7  16        2.43        0.89      3.38 o
   5   7  16        0.23        2.06      3.41 o
 -13   8  16        0.73        2.37      6.81 o
 -12   8  16        0.48       -2.35      3.41 o
 -11   8  16        2.31        3.01      3.62 o
 -10   8  16        2.74       -3.37      3.59 o
  -9   8  16        6.50        4.94      3.73 o
  -8   8  16       75.79       74.80      4.97 o
  -7   8  16      167.29      178.25     11.11 o
  -6   8  16      175.08      211.73      7.33 o
  -5   8  16        0.25        1.84      2.85 o
  -4   8  16       21.20       23.95      4.70 o
  -3   8  16        0.17        2.71      3.23 o
  -2   8  16        0.00       -2.06      3.19 o
  -1   8  16        2.20        0.48      3.17 o
   0   8  16        0.46        4.47      3.39 o
   1   8  16        6.30        8.97      3.39 o
   2   8  16        4.23        2.09      3.18 o
   3   8  16        0.03       -2.19      3.08 o
   4   8  16        5.51       11.43      4.50 o
 -11   9  16        1.42        0.20      4.84 o
 -10   9  16       10.36        2.86      4.50 o
  -9   9  16        8.21        5.74      3.82 o
  -8   9  16       10.76        6.64      3.42 o
  -7   9  16       13.27       24.75      3.86 o
  -6   9  16        1.20        5.04      3.23 o
  -5   9  16       15.78       29.30      4.33 o
  -4   9  16        6.10        4.47      3.97 o
  -3   9  16        4.96        5.63      4.32 o
  -2   9  16        0.17       -0.72      3.33 o
  -1   9  16        1.85       -0.36      3.38 o
   0   9  16        1.84        0.80      4.09 o
   1   9  16        0.34       -3.17      3.17 o
   2   9  16        0.70        4.45      4.30 o
  -8  10  16       24.36       19.31      5.88 o
  -7  10  16        7.81        6.16      3.52 o
  -6  10  16        0.44        0.06      3.77 o
  -5  10  16       11.76        8.87      3.93 o
  -4  10  16        0.30        2.25      3.56 o
  -3  10  16        1.83       -1.90      3.52 o
  -2  10  16        6.98        7.34      4.00 o
  -1  10  16        5.97       -2.18      7.67 o
 -17   1  17        6.94       15.52      5.12 o
 -16   1  17       14.69       22.08      5.20 o
 -15   1  17        7.89        8.57      3.75 o
 -14   1  17        4.12        0.17      3.11 o
 -13   1  17       15.88       14.13      4.17 o
 -12   1  17        3.68       -0.64      2.84 o
 -11   1  17        2.60        1.36      2.75 o
 -10   1  17        0.04        0.34      2.68 o
  -9   1  17      152.83      154.55      6.36 o
  -8   1  17        0.01       -0.43      2.61 o
  -7   1  17       98.04      110.06      5.32 o
  -6   1  17      132.51      131.83      4.16 o
  -5   1  17        1.86       -2.42      2.42 o
  -4   1  17        9.53       11.04      2.81 o
  -3   1  17        5.80        1.39      2.54 o
  -2   1  17       19.30       17.09      3.20 o
  -1   1  17       76.38       64.95      3.60 o
   0   1  17        3.16        1.62      2.11 o
   1   1  17       16.99       16.70      2.72 o
   2   1  17        1.89        2.59      2.40 o
   3   1  17        7.04        7.75      2.57 o
   4   1  17        1.11       -1.54      2.37 o
   5   1  17        0.23        0.80      2.67 o
   6   1  17        0.83        5.10      2.86 o
   7   1  17        0.89        0.60      3.20 o
 -17   2  17        1.97        7.54      4.76 o
 -16   2  17        6.71       11.92      4.58 o
 -15   2  17        2.56        8.22      4.24 o
 -14   2  17        4.45        1.62      5.09 o
 -13   2  17       15.41        9.50      3.29 o
 -12   2  17        0.65       -0.30      2.70 o
 -11   2  17        4.93        0.13      3.29 o
 -10   2  17        8.28       13.03      3.30 o
  -9   2  17       23.24       18.49      3.40 o
  -8   2  17        1.24       -0.51      2.62 o
  -7   2  17      177.93      194.39      5.68 o
  -6   2  17      143.09      138.24      6.11 o
  -5   2  17        0.07       -1.69      2.01 o
  -4   2  17       11.64       15.86      2.93 o
  -3   2  17       49.02       54.86      4.63 o
  -2   2  17        2.76        2.83      2.39 o
  -1   2  17        0.00       -2.11      2.11 o
   0   2  17       16.78       19.04      2.72 o
   1   2  17       24.12       24.92      2.92 o
   2   2  17       11.16        7.18      2.53 o
   3   2  17        4.60        8.30      2.63 o
   4   2  17       16.06       15.33      3.29 o
   5   2  17       24.61       28.69      3.88 o
   6   2  17        6.31        7.53      3.29 o
   7   2  17        0.18       -3.32      3.32 o
 -16   3  17        8.21        9.09      5.87 o
 -15   3  17        4.81        2.59      7.62 o
 -14   3  17        5.04        0.50      5.45 o
 -13   3  17        0.01       -3.26      3.26 o
 -12   3  17        0.02       -3.16      3.16 o
 -11   3  17       21.44        9.39      3.74 o
 -10   3  17        3.89        2.10      2.78 o
  -9   3  17        0.00        0.26      2.26 o
  -8   3  17      111.15       92.12      4.20 o
  -7   3  17        4.98        5.61      2.40 o
  -6   3  17       18.65       13.07      2.18 o
  -5   3  17      142.13      117.79      4.06 o
  -4   3  17        2.83       -1.95      1.95 o
  -3   3  17        6.25       -1.11      2.72 o
  -2   3  17       40.65       39.59      3.66 o
  -1   3  17        1.84        1.79      2.27 o
   0   3  17       69.66       76.17      4.61 o
   1   3  17       19.67       17.06      3.14 o
   2   3  17        3.16        2.68      2.70 o
   3   3  17        4.11        7.18      2.93 o
   4   3  17        0.89       -2.70      2.70 o
   5   3  17        4.43        1.48      3.62 o
   6   3  17        0.00       -3.42      3.42 o
   7   3  17       45.57       32.38      5.00 o
 -16   4  17        0.03       11.14      5.93 o
 -15   4  17        4.52        5.26      5.24 o
 -14   4  17        9.25       11.01      5.11 o
 -13   4  17        8.86       11.26      4.84 o
 -12   4  17       18.07       24.56      5.64 o
 -11   4  17       58.42       62.59      8.01 o
 -10   4  17       81.76       92.88      5.86 o
  -9   4  17        0.57        1.87      2.96 o
  -8   4  17       47.37       56.33      5.87 o
  -7   4  17        9.53       11.01      2.73 o
  -6   4  17        0.67        2.25      2.41 o
  -5   4  17       13.95        7.87      2.65 o
  -4   4  17       21.88        9.92      4.11 o
  -3   4  17       60.67       74.15      4.57 o
  -2   4  17       80.72      103.28      5.99 o
  -1   4  17        8.48        9.87      3.56 o
   0   4  17       30.03       27.24      3.75 o
   1   4  17        4.56        5.49      3.07 o
   2   4  17       22.45       19.36      3.74 o
   3   4  17        1.03        2.75      3.26 o
   4   4  17        2.24        1.78      5.27 o
   5   4  17        0.34        2.87      3.52 o
   6   4  17       29.45       27.90      4.77 o
 -15   5  17       39.89       43.01      7.03 o
 -14   5  17        0.02        4.24      4.75 o
 -13   5  17        4.00        2.33      3.82 o
 -12   5  17       33.25       37.49      4.79 o
 -11   5  17       15.91        8.95      3.63 o
 -10   5  17        1.69        6.76      3.47 o
  -9   5  17        1.42       -1.27      3.13 o
  -8   5  17       28.03       26.87      4.02 o
  -7   5  17        4.97        4.28      2.61 o
  -6   5  17        8.86        4.18      2.65 o
  -5   5  17       14.36       15.07      3.05 o
  -4   5  17        8.95       10.04      2.82 o
  -3   5  17       27.75       30.98      5.11 o
  -2   5  17      136.77      136.51      6.83 o
  -1   5  17        7.10        9.67      3.27 o
   0   5  17       18.10       20.72      3.69 o
   1   5  17        1.65       -0.79      2.95 o
   2   5  17       13.51        8.50      3.43 o
   3   5  17       11.97        9.60      4.05 o
   4   5  17        0.07       -0.77      3.40 o
   5   5  17        6.43        0.89      4.23 o
   6   5  17       18.51       28.48      5.60 o
 -14   6  17        2.77       -2.42      3.54 o
 -13   6  17        0.00       -6.21      6.21 o
 -12   6  17        8.85       14.09      4.15 o
 -11   6  17        0.04       -1.38      3.22 o
 -10   6  17        5.95        4.76      3.54 o
  -9   6  17       15.85        9.03      3.59 o
  -8   6  17        9.39        8.57      4.32 o
  -7   6  17        3.76        4.35      2.87 o
  -6   6  17       28.17       35.26      3.69 o
  -5   6  17       39.28       40.79      3.83 o
  -4   6  17        0.02       -2.22      3.69 o
  -3   6  17        0.10       -0.10      3.21 o
  -2   6  17       14.74       13.25      4.88 o
  -1   6  17        0.72        0.23      2.94 o
   0   6  17        5.62        7.49      3.26 o
   1   6  17       39.16       50.60      4.66 o
   2   6  17        6.72        7.75      3.39 o
   3   6  17       10.29       17.89      3.95 o
   4   6  17       16.07       22.25      4.19 o
   5   6  17        0.05       -3.34      3.34 o
 -13   7  17        0.02       -0.28      3.87 o
 -12   7  17        0.13       10.91      4.18 o
 -11   7  17        0.29       -1.38      3.65 o
 -10   7  17        8.28        6.05      3.75 o
  -9   7  17        4.34        8.14      3.74 o
  -8   7  17       12.29       15.99      4.16 o
  -7   7  17       26.82       41.17      6.14 o
  -6   7  17        1.24        4.33      2.88 o
  -5   7  17        0.22       -0.24      2.69 o
  -4   7  17        0.35       -1.24      3.05 o
  -3   7  17        0.57        0.94      3.15 o
  -2   7  17        0.76       -3.10      3.13 o
  -1   7  17        0.01        0.25      3.25 o
   0   7  17        3.14       -1.86      2.95 o
   1   7  17        3.85        2.76      5.26 o
   2   7  17        2.17       -1.89      3.06 o
   3   7  17        0.14        0.04      3.30 o
   4   7  17        0.06       -2.41      3.49 o
 -12   8  17        0.38        3.29      5.58 o
 -11   8  17        2.38       -2.79      3.59 o
 -10   8  17        0.10       -3.31      3.31 o
  -9   8  17        8.75        4.49      3.78 o
  -8   8  17       23.94       19.67      4.39 o
  -7   8  17       46.33       42.74      4.39 o
  -6   8  17        4.94       11.40      3.37 o
  -5   8  17       15.30        8.47      3.77 o
  -4   8  17        1.36        2.60      3.41 o
  -3   8  17        9.19        7.82      3.68 o
  -2   8  17        0.00        0.58      3.46 o
  -1   8  17        2.75        5.29      3.55 o
   0   8  17        1.65        5.78      3.65 o
   1   8  17        0.44       -2.69      3.01 o
   2   8  17        3.20        6.13      3.50 o
  -9   9  17        3.30        6.08      4.06 o
  -8   9  17        0.10        4.24      3.84 o
  -7   9  17        7.90       15.28      3.78 o
  -6   9  17        1.67        8.28      4.00 o
  -5   9  17       27.87       32.68      4.70 o
  -4   9  17        0.87        1.24      3.59 o
  -3   9  17        2.93        4.46      3.92 o
  -2   9  17        6.41       10.36      6.16 o
  -1   9  17        7.03       11.25      4.05 o
   0   9  17        0.27       -4.30      4.30 o
 -16   0  18        3.95       13.55     10.76 o
 -15   0  18        7.91       -1.71      6.06 o
 -14   0  18       27.48       40.99     13.25 o
 -13   0  18       32.53       39.09      6.34 o
 -12   0  18       31.68       14.35      4.97 o
 -11   0  18        0.85       -6.69      6.69 o
 -10   0  18        0.00        3.11      3.99 o
  -9   0  18        0.01        2.01      4.08 o
  -8   0  18      163.01      188.31     10.22 o
  -7   0  18      167.23      135.57     11.35 o
  -6   0  18      214.56      245.09     11.26 o
  -5   0  18       17.01       15.26      4.70 o
  -4   0  18       31.42       29.16      5.04 o
  -3   0  18       11.23       10.97      6.31 o
  -2   0  18       18.57       25.96      4.24 o
  -1   0  18       43.33       45.67      8.34 o
   0   0  18       11.23       13.65      3.74 o
   1   0  18        2.63       -2.51      3.31 o
   2   0  18        3.53        5.37      3.62 o
   3   0  18        1.77       -1.40      3.38 o
   4   0  18       10.07        7.45      4.06 o
   5   0  18        8.35        0.98      4.19 o
   6   0  18        4.27       -4.64      4.64 o
 -16   1  18        0.64       -1.57      4.24 o
 -15   1  18       37.98       42.85      4.95 o
 -14   1  18       49.14       56.67      5.16 o
 -13   1  18        7.97       11.91      3.70 o
 -12   1  18       24.22       32.01      4.32 o
 -11   1  18        1.22       -2.69      3.61 o
 -10   1  18       11.81        8.48      3.09 o
  -9   1  18       24.14       23.51      3.66 o
  -8   1  18       18.75       14.59      3.48 o
  -7   1  18      226.53      199.12      7.20 o
  -6   1  18        2.89        6.33      3.10 o
  -5   1  18        1.17       -0.12      2.58 o
  -4   1  18       11.66        9.68      3.06 o
  -3   1  18       22.93       27.98      3.54 o
  -2   1  18       43.21       41.87      3.31 o
  -1   1  18      119.38      138.81      6.01 o
   0   1  18       30.23       38.57      3.35 o
   1   1  18        0.03        0.78      3.16 o
   2   1  18        1.18       -2.33      2.33 o
   3   1  18       48.66       63.60      4.17 o
   4   1  18       38.00       58.23      4.65 o
   5   1  18       19.36       15.55      3.68 o
   6   1  18       11.03        6.32      4.45 o
 -16   2  18       20.50       26.70      5.38 o
 -15   2  18        3.92       -1.14      4.01 o
 -14   2  18       15.26       19.25      4.70 o
 -13   2  18        4.71        2.84      3.68 o
 -12   2  18       13.30       11.89      3.94 o
 -11   2  18       18.60        9.86      4.23 o
 -10   2  18        0.00        1.93      2.98 o
  -9   2  18       17.05       15.35      3.46 o
  -8   2  18       26.70       30.35      3.15 o
  -7   2  18        0.05        6.72      3.00 o
  -6   2  18       13.42       10.43      2.60 o
  -5   2  18        7.94       13.10      2.67 o
  -4   2  18        0.46       -2.64      2.72 o
  -3   2  18       11.49        4.06      2.84 o
  -2   2  18        0.02        0.63      2.25 o
  -1   2  18       13.31       18.79      2.84 o
   0   2  18        4.80        6.74      2.52 o
   1   2  18        9.62        5.64      2.55 o
   2   2  18        8.29       11.01      2.82 o
   3   2  18        0.54        1.49      2.90 o
   4   2  18        0.72       -2.84      2.84 o
   5   2  18        3.02       -2.37      2.94 o
   6   2  18        1.41        2.61      3.32 o
 -16   3  18       11.26       15.96      6.35 o
 -15   3  18        0.68        7.45      5.13 o
 -14   3  18       10.36       16.06      5.24 o
 -13   3  18        0.19       -3.91      3.97 o
 -12   3  18        0.08       -3.06      3.30 o
 -11   3  18       74.31       82.66      6.13 o
 -10   3  18       23.36       25.72      4.28 o
  -9   3  18       80.04       76.31      4.19 o
  -8   3  18        0.67       -2.19      2.19 o
  -7   3  18        9.29        9.02      2.55 o
  -6   3  18       17.54       19.89      2.90 o
  -5   3  18      148.37      179.75      5.85 o
  -4   3  18        7.99        5.46      2.56 o
  -3   3  18       30.31       35.12      3.47 o
  -2   3  18       66.82       64.54      4.13 o
  -1   3  18        4.74        3.36      3.07 o
   0   3  18        0.00       -2.45      2.45 o
   1   3  18       41.14       52.97      4.11 o
   2   3  18       58.25       70.37      4.62 o
   3   3  18       10.29       12.33      3.32 o
   4   3  18        0.02       -2.86      3.33 o
   5   3  18        1.50       -3.52      3.52 o
   6   3  18       17.57       11.91      4.38 o
 -15   4  18       22.49       19.27      9.17 o
 -14   4  18        0.60        4.52      5.05 o
 -13   4  18        0.02       -2.53      7.38 o
 -12   4  18        2.92        6.97      5.09 o
 -11   4  18        3.37        2.29      3.25 o
 -10   4  18        0.61       -0.47      3.08 o
  -9   4  18        1.46       -1.04      3.19 o
  -8   4  18       46.74       48.04      5.31 o
  -7   4  18       13.37        6.40      8.09 o
  -6   4  18        9.03        9.21      4.86 o
  -5   4  18       13.54       14.94      3.64 o
  -4   4  18       11.65        4.66      3.19 o
  -3   4  18        9.43        8.48      3.41 o
  -2   4  18       26.19       28.23      4.24 o
  -1   4  18       14.09       18.09      3.08 o
   0   4  18       12.38        9.77      3.03 o
   1   4  18        2.21        5.58      3.62 o
   2   4  18        1.28        0.22      3.34 o
   3   4  18        1.61        3.51      3.51 o
   4   4  18       10.73       10.94      3.98 o
   5   4  18        3.51        6.66      4.03 o
 -14   5  18        0.48        0.56      3.76 o
 -13   5  18       14.15       19.58      5.51 o
 -12   5  18        2.95       -2.44      3.41 o
 -11   5  18        0.19        2.41      3.34 o
 -10   5  18        5.43        0.19      5.96 o
  -9   5  18        1.32        2.71      3.22 o
  -8   5  18        5.37        3.26      3.34 o
  -7   5  18        2.01        8.25      3.36 o
  -6   5  18       75.91       76.46      4.56 o
  -5   5  18        7.36       13.56      3.86 o
  -4   5  18        1.03       -1.54      3.67 o
  -3   5  18        0.03        3.39      3.29 o
  -2   5  18       20.47       22.77      4.29 o
  -1   5  18        0.04        0.81      3.02 o
   0   5  18       14.32       10.38      3.51 o
   1   5  18        0.63        0.29      3.25 o
   2   5  18        5.43        3.38      3.45 o
   3   5  18       12.18        7.76      3.75 o
   4   5  18        0.00       -3.22      3.22 o
 -14   6  18       11.74       10.71      7.35 o
 -13   6  18        2.69        1.23      3.94 o
 -12   6  18        6.01       12.29      4.28 o
 -11   6  18        1.09       -1.48      3.53 o
 -10   6  18        0.38        1.46      3.43 o
  -9   6  18        3.47        6.94      3.58 o
  -8   6  18        1.21        1.35      3.35 o
  -7   6  18        1.76        1.28      3.29 o
  -6   6  18       42.33       47.48      4.52 o
  -5   6  18        3.38        0.77      3.21 o
  -4   6  18        0.02        1.31      3.32 o
  -3   6  18        0.05       -0.95      3.07 o
  -2   6  18        1.74        1.53      3.36 o
  -1   6  18        9.61        5.18      3.60 o
   0   6  18        2.09        4.80      3.44 o
   1   6  18        6.50        5.84      3.51 o
   2   6  18        1.03        2.33      3.52 o
   3   6  18        6.39        8.92      5.55 o
 -12   7  18       17.09       18.14      4.66 o
 -11   7  18       13.75       13.92      4.36 o
 -10   7  18        0.63       -2.97      2.97 o
  -9   7  18        0.58        7.18      3.76 o
  -8   7  18        0.50       -5.24      5.24 o
  -7   7  18        1.06        6.54      3.78 o
  -6   7  18       20.79       17.15      6.03 o
  -5   7  18        0.42        1.53      3.40 o
  -4   7  18        9.33        8.94      3.93 o
  -3   7  18        0.00        0.72      3.22 o
  -2   7  18        0.50        0.33      3.48 o
  -1   7  18        0.05        0.76      5.61 o
   0   7  18        1.05       -2.54      3.15 o
   1   7  18        7.66        7.21      3.50 o
   2   7  18        1.73       -0.75      3.50 o
 -10   8  18        0.21       -5.20      5.20 o
  -9   8  18        4.93        1.43      3.76 o
  -8   8  18       40.22       52.32      5.46 o
  -7   8  18       12.56       11.99      4.25 o
  -6   8  18       12.52       -1.19      3.92 o
  -5   8  18        9.02       13.77      4.12 o
  -4   8  18        0.54       -0.47      3.48 o
  -3   8  18        0.37       -2.85      3.60 o
  -2   8  18       43.08       59.31      8.60 o
  -1   8  18        9.11       15.71      4.26 o
   0   8  18       16.20       16.49      4.40 o
  -7   9  18        2.60        2.68      6.72 o
  -6   9  18        8.21        4.85      4.02 o
  -5   9  18        0.41        3.36      3.82 o
  -4   9  18        0.98       -3.48      8.12 o
 -16   1  19       18.06       18.42      5.22 o
 -15   1  19        3.19       -5.21      5.67 o
 -14   1  19        1.07       -3.21      3.21 o
 -13   1  19       81.79      107.54      6.19 o
 -12   1  19        4.12       -2.96      2.96 o
 -11   1  19        1.47       -0.90      2.98 o
 -10   1  19        0.95       -2.22      4.24 o
  -9   1  19        5.83        2.82      3.13 o
  -8   1  19       22.26       32.52      4.41 o
  -7   1  19        2.02        3.00      3.20 o
  -6   1  19        5.36        4.19      3.04 o
  -5   1  19        5.74        0.10      3.03 o
  -4   1  19       31.19       39.72      4.20 o
  -3   1  19        9.72       15.69      3.51 o
  -2   1  19        1.76        3.48      2.47 o
  -1   1  19       11.20       15.61      3.60 o
   0   1  19       31.32       41.02      3.61 o
   1   1  19       17.59       14.43      3.01 o
   2   1  19        2.32       -1.38      2.66 o
   3   1  19       31.15       32.75      3.68 o
   4   1  19        2.83        6.19      3.18 o
   5   1  19        3.41        6.86      3.69 o
 -15   2  19        1.95        1.10      4.52 o
 -14   2  19        0.93        2.96      4.23 o
 -13   2  19       24.43       33.15      5.18 o
 -12   2  19        1.03        1.71      3.18 o
 -11   2  19        4.87       -1.11      3.01 o
 -10   2  19        0.23        1.12      3.85 o
  -9   2  19       29.46       37.98      4.23 o
  -8   2  19       34.16       42.64      4.36 o
  -7   2  19        1.62        3.04      3.07 o
  -6   2  19        4.60        6.05      3.13 o
  -5   2  19       34.94       38.51      3.47 o
  -4   2  19        2.80       -0.31      2.87 o
  -3   2  19        1.98       -2.77      2.77 o
  -2   2  19       30.08       29.16      3.18 o
  -1   2  19        5.74        9.06      2.87 o
   0   2  19        6.37       13.60      2.99 o
   1   2  19        1.09        6.06      3.01 o
   2   2  19       13.16       12.13      3.35 o
   3   2  19        3.03        7.88      3.35 o
   4   2  19        0.62        1.11      3.08 o
   5   2  19        2.53        1.70      3.42 o
 -15   3  19       11.41        9.61      7.13 o
 -14   3  19        1.16       -0.54      4.69 o
 -13   3  19        2.12       -1.60      4.35 o
 -12   3  19        0.71       -2.18      4.30 o
 -11   3  19        6.49        9.75      4.91 o
 -10   3  19        1.92        3.13      5.40 o
  -9   3  19        5.56        7.39      3.04 o
  -8   3  19        0.51        0.56      3.55 o
  -7   3  19       66.95       79.20      4.98 o
  -6   3  19        1.44       -3.03      3.03 o
  -5   3  19        6.68       10.04      3.21 o
  -4   3  19        0.22       -2.58      2.58 o
  -3   3  19        7.40        2.79      4.00 o
  -2   3  19        0.13       -2.96      2.96 o
  -1   3  19        0.61       -1.12      2.74 o
   0   3  19       24.18       23.56      3.70 o
   1   3  19        3.93        9.73      3.67 o
   2   3  19       11.00       13.09      3.92 o
   3   3  19        0.03       -2.33      3.47 o
   4   3  19        0.48       -1.02      3.64 o
 -14   4  19        0.10        7.10      8.65 o
 -13   4  19       24.35       22.70      5.00 o
 -12   4  19        6.69        8.58      3.74 o
 -11   4  19        6.36       -0.28      3.40 o
 -10   4  19        6.37       -2.09      3.18 o
  -9   4  19        5.33        9.26      3.70 o
  -8   4  19        0.03       -2.60      4.33 o
  -7   4  19        8.87        2.06      4.67 o
  -6   4  19       28.51       31.87      5.91 o
  -5   4  19        6.47       12.78      4.09 o
  -4   4  19        0.84       -2.94      2.94 o
  -3   4  19       15.46       17.11      4.07 o
  -2   4  19        1.10       -2.13      3.24 o
  -1   4  19        7.33        5.35      3.41 o
   0   4  19       63.20       85.10      5.75 o
   1   4  19       61.22       89.67      6.93 o
   2   4  19        0.74       -3.50      4.09 o
   3   4  19        5.87       10.62      4.70 o
   4   4  19        0.97       -3.04      4.56 o
 -14   5  19       14.72        7.53      7.03 o
 -13   5  19       25.50       27.47      8.15 o
 -12   5  19        6.36        3.82      3.84 o
 -11   5  19       20.61       27.66      4.71 o
 -10   5  19        6.04        1.78      3.43 o
  -9   5  19        0.03        0.47      3.30 o
  -8   5  19        0.46       -3.18      4.17 o
  -7   5  19        0.64        1.29      4.48 o
  -6   5  19       22.46       17.20      5.24 o
  -5   5  19       21.46       16.75      4.11 o
  -4   5  19        0.29       -0.73      3.90 o
  -3   5  19        0.76        2.57      3.55 o
  -2   5  19        0.06       -2.61      3.34 o
  -1   5  19       17.38       18.79      4.92 o
   0   5  19       24.27       27.15      4.31 o
   1   5  19        1.62       -0.43      3.38 o
   2   5  19        7.07        3.66      4.06 o
   3   5  19        0.17       -1.47      3.96 o
 -12   6  19       26.68       33.47      5.45 o
 -11   6  19        2.19        4.95      3.80 o
 -10   6  19        0.22       -2.05      3.35 o
  -9   6  19        0.33        0.38      3.38 o
  -8   6  19        8.97        7.77      3.72 o
  -7   6  19        2.38       -0.44      4.46 o
  -6   6  19        0.98       -5.71      7.33 o
  -5   6  19       19.14       16.15      4.26 o
  -4   6  19       15.68       18.03      4.32 o
  -3   6  19       15.85       17.88      4.29 o
  -2   6  19        5.17        3.03      3.71 o
  -1   6  19        3.04       -0.66      5.15 o
   0   6  19        4.71        4.33      3.97 o
   1   6  19       16.73       12.13      3.91 o
   2   6  19        3.05        4.42      3.66 o
 -11   7  19        1.55        0.34      3.74 o
 -10   7  19        0.24        2.31      3.67 o
  -9   7  19        0.85        2.07      4.41 o
  -8   7  19       12.73        7.82      4.17 o
  -7   7  19        0.12       -4.48      4.48 o
  -6   7  19        8.19        5.97      4.90 o
  -5   7  19        1.83       -1.64      3.51 o
  -4   7  19        6.03        4.31      3.80 o
  -3   7  19        4.51        2.81      3.81 o
  -2   7  19        0.09        3.33      3.93 o
  -1   7  19        0.01       -3.43      3.43 o
   0   7  19        0.56        0.32      3.75 o
  -8   8  19        6.62        2.65      3.95 o
  -7   8  19        1.03       -0.98      4.77 o
  -6   8  19        2.23       -0.32      4.78 o
  -5   8  19        5.88        7.38      4.11 o
  -4   8  19       21.23       25.75      4.85 o
  -3   8  19       10.45       19.30      4.59 o
 -15   0  20        6.69        5.17      5.88 o
 -14   0  20        0.27        0.05      5.07 o
 -13   0  20       44.16       55.92     17.95 o
 -12   0  20        3.38       -0.55      6.47 o
 -11   0  20        0.00       -4.67      4.67 o
 -10   0  20        2.44        0.28      4.97 o
  -9   0  20        3.25        1.47      4.86 o
  -8   0  20       17.32        8.80      5.14 o
  -7   0  20       16.23       18.38      5.57 o
  -6   0  20      102.63      124.46     21.38 o
  -5   0  20       49.23       33.91     11.75 o
  -4   0  20       44.63       45.85      6.43 o
  -3   0  20       26.17       33.99      6.13 o
  -2   0  20       31.85       34.79      7.15 o
  -1   0  20       34.70       35.68      5.01 o
   0   0  20       17.36       13.00      4.43 o
   1   0  20        5.56        5.28      5.82 o
   2   0  20       15.02        6.99      4.40 o
   3   0  20        0.99        2.99      4.99 o
   4   0  20        1.34       -0.32      8.17 o
 -15   1  20        5.96        7.25      4.78 o
 -14   1  20       27.15       33.21      4.73 o
 -13   1  20        3.84        9.76      3.91 o
 -12   1  20        0.03       -0.99      3.55 o
 -11   1  20        0.10       -3.16      3.16 o
 -10   1  20        8.35        5.36      3.65 o
  -9   1  20        3.09        0.95      3.29 o
  -8   1  20        1.90       -1.42      3.25 o
  -7   1  20        4.20        6.75      3.48 o
  -6   1  20       36.74       42.89      4.60 o
  -5   1  20        1.65        4.46      3.43 o
  -4   1  20       88.87      106.99      6.26 o
  -3   1  20       45.44       61.10      5.62 o
  -2   1  20       40.09       49.29      4.29 o
  -1   1  20       14.99       14.55      3.03 o
   0   1  20       19.42       24.16      3.45 o
   1   1  20        2.71        0.68      2.85 o
   2   1  20        5.23        5.40      3.05 o
   3   1  20        1.94        3.45      3.32 o
   4   1  20        2.63        6.63      6.35 o
 -14   2  20        0.15       -2.52      4.80 o
 -13   2  20        2.66        1.82      4.17 o
 -12   2  20        0.01       -1.08      3.84 o
 -11   2  20        0.44       -2.30      3.53 o
 -10   2  20        7.17        4.42      3.45 o
  -9   2  20       32.36       31.25      4.24 o
  -8   2  20        1.53       -0.44      3.21 o
  -7   2  20       67.41       68.78      5.15 o
  -6   2  20       19.16       30.97      4.11 o
  -5   2  20        2.30       -2.84      2.84 o
  -4   2  20        2.17       -1.13      2.68 o
  -3   2  20        0.02       -2.93      2.93 o
  -2   2  20        0.03       -2.07      3.07 o
  -1   2  20        0.72       -0.95      2.86 o
   0   2  20        0.07        3.29      3.17 o
   1   2  20        4.24        6.98      3.35 o
   2   2  20        0.84       -2.32      3.10 o
   3   2  20        0.16       -1.13      3.13 o
 -14   3  20        5.26        9.68      7.44 o
 -13   3  20        0.94        1.03      6.35 o
 -12   3  20       17.35       24.62      4.62 o
 -11   3  20        8.26        9.29      5.11 o
 -10   3  20        8.84        1.32      4.92 o
  -9   3  20        0.02        4.65      4.80 o
  -8   3  20        3.29       -5.99      5.99 o
  -7   3  20       42.46       70.59      7.67 o
  -6   3  20        5.06        5.43      5.12 o
  -5   3  20       15.38        1.85     10.08 o
  -4   3  20        0.06       -3.12      3.12 o
  -3   3  20       13.78       11.25      4.05 o
  -2   3  20        3.71       -3.89      3.89 o
  -1   3  20        8.04        1.85      4.59 o
   0   3  20        6.48       16.97      4.16 o
   1   3  20        7.54       10.73      4.04 o
   2   3  20       22.24       22.95      5.38 o
   3   3  20        1.16       -0.69      3.84 o
 -13   4  20        2.73       -1.66      3.91 o
 -12   4  20        0.02       -2.36      4.84 o
 -11   4  20        9.29        4.04      3.73 o
 -10   4  20        0.23        2.13      4.53 o
  -9   4  20        2.99        3.21      6.85 o
  -8   4  20        0.19       -5.13      5.13 o
  -7   4  20        0.18       -2.05      4.69 o
  -6   4  20       77.41       86.33     11.01 o
  -5   4  20       75.25       63.33      7.43 o
  -4   4  20       24.48       17.33      4.18 o
  -3   4  20        3.96        3.66      3.66 o
  -2   4  20        5.27        5.19      4.98 o
  -1   4  20       53.78       55.19      5.11 o
   0   4  20       14.33       10.48      4.01 o
   1   4  20       17.87       16.86      4.90 o
   2   4  20        0.60       -3.27      4.71 o
 -12   5  20        4.81        2.28      4.03 o
 -11   5  20        0.17        2.15      3.76 o
 -10   5  20        0.85       -3.62      4.65 o
  -9   5  20        0.78       -4.44      4.44 o
  -8   5  20        0.01       -4.10      4.10 o
  -7   5  20       16.80       11.99      5.58 o
  -6   5  20        0.95       -4.50      4.50 o
  -5   5  20        9.23       10.23      3.92 o
  -4   5  20        1.96       -3.61      6.09 o
  -3   5  20       11.73       16.95      4.37 o
  -2   5  20        2.70        7.81      4.49 o
  -1   5  20        1.75       12.43      4.41 o
   0   5  20        2.56       -0.44      3.67 o
   1   5  20        0.33       -0.09      3.49 o
 -11   6  20        0.06       -2.70      4.08 o
 -10   6  20        5.76       11.42     11.46 o
  -9   6  20        1.94       -4.53      4.53 o
  -8   6  20        0.05       -5.26      5.26 o
  -7   6  20       21.85       25.99      6.18 o
  -6   6  20        0.50       -4.34      4.48 o
  -5   6  20       39.96       56.03     13.22 o
  -4   6  20       42.39       46.54      5.77 o
  -3   6  20       22.76       23.24      9.40 o
  -2   6  20        4.49        2.00      3.90 o
  -1   6  20       25.94       25.72      5.09 o
   0   6  20        6.13       -5.01      5.01 o
  -8   7  20        1.94        0.14      5.07 o
  -7   7  20        0.10        2.49      5.28 o
  -6   7  20        4.10        6.20      5.15 o
  -5   7  20        3.89        5.64      3.96 o
  -4   7  20        1.65        6.60      4.19 o
  -3   7  20        0.25       -1.16      3.86 o
 -13   1  21        1.69       -5.23      5.23 o
 -12   1  21        2.23        5.29      3.75 o
 -11   1  21        3.06        2.76      3.73 o
 -10   1  21        0.63       -2.35      3.78 o
  -9   1  21        1.62       -0.54      3.48 o
  -8   1  21       45.02       65.90      5.43 o
  -7   1  21        0.00       -3.20      3.20 o
  -6   1  21      146.60      176.84      8.05 o
  -5   1  21        7.00       -0.70      3.43 o
  -4   1  21       31.25       27.59      5.27 o
  -3   1  21        2.75        0.88      3.29 o
  -2   1  21        5.68       14.23      4.48 o
  -1   1  21        0.00       -0.22      2.75 o
   0   1  21        0.64        1.17      2.88 o
   1   1  21        0.66        4.20      3.37 o
   2   1  21        1.53        1.51      3.39 o
 -13   2  21        3.59        5.83      5.85 o
 -12   2  21        0.63        0.96      5.26 o
 -11   2  21        3.30       12.84      4.62 o
 -10   2  21        0.00       -0.08      4.29 o
  -9   2  21        9.18       11.18      3.85 o
  -8   2  21        0.02        1.03      3.49 o
  -7   2  21        1.87        3.40      4.20 o
  -6   2  21       34.39       39.32      4.58 o
  -5   2  21        0.01       -3.43      3.43 o
  -4   2  21       10.64       10.66      3.59 o
  -3   2  21        6.35        8.88      4.23 o
  -2   2  21       15.19       17.22      4.82 o
  -1   2  21        9.14       13.03      3.63 o
   0   2  21       18.70       17.34      3.78 o
   1   2  21        0.37        3.45      3.82 o
   2   2  21        8.44       10.55      6.10 o
 -13   3  21        5.22        3.49      5.57 o
 -12   3  21        3.20        1.29      5.33 o
 -11   3  21        0.38        2.78      5.36 o
 -10   3  21        1.35       -4.43      4.43 o
  -9   3  21        0.31       -0.45      6.51 o
  -8   3  21        2.01       -4.65      4.65 o
  -7   3  21       86.42       99.73      9.00 o
  -6   3  21       44.77       59.59      7.77 o
  -5   3  21        4.36        7.20      5.14 o
  -4   3  21        0.70       -3.55      3.55 o
  -3   3  21        0.27       -4.97      4.97 o
  -2   3  21        2.37        0.26      3.94 o
  -1   3  21       15.94       18.59      4.88 o
   0   3  21        0.25        0.12      4.34 o
   1   3  21        6.20        2.65      4.56 o
 -12   4  21        9.01        8.23      6.26 o
 -11   4  21        3.24        6.08      5.66 o
 -10   4  21        0.85        2.26      5.29 o
  -9   4  21        5.26        0.27      9.26 o
  -8   4  21        9.89       -4.74      4.74 o
  -7   4  21        2.93       11.36      5.53 o
  -6   4  21        0.17       -0.14     10.80 o
  -5   4  21        4.66        9.97      5.36 o
  -4   4  21        0.58        2.57      3.97 o
  -3   4  21        0.97        2.58      3.84 o
  -2   4  21        0.00        0.27      3.96 o
  -1   4  21        4.37        4.84      4.26 o
   0   4  21        1.38       -3.55      3.56 o
 -10   5  21        2.61       -4.07      5.23 o
  -9   5  21        2.45       -4.53      4.73 o
  -8   5  21        3.37       -5.01      5.01 o
  -7   5  21        5.11       16.33      6.11 o
  -6   5  21       11.17        5.49      5.71 o
  -5   5  21       23.76       26.77      8.44 o
  -4   5  21        5.37        7.44      4.25 o
  -3   5  21        6.36       -0.34      5.77 o
  -2   5  21       19.39       20.85      4.91 o
  -1   5  21        2.24        2.49      5.00 o
  -8   6  21       12.48        2.52      5.65 o
  -7   6  21        5.40        2.02      7.83 o
  -6   6  21        3.86        3.43      5.63 o
  -5   6  21       29.15       54.37      7.44 o
  -4   6  21       20.03       26.62      5.19 o
 -12   0  22       13.74       17.78      6.43 o
 -11   0  22       47.68       57.00      8.04 o
 -10   0  22        0.27        4.35      5.63 o
  -9   0  22        0.13       -4.89      4.89 o
  -8   0  22        5.43        8.79      5.87 o
  -7   0  22       17.52        9.55      5.59 o
  -6   0  22       85.13       85.73      8.51 o
  -5   0  22       66.62       89.32     19.18 o
  -4   0  22        8.08       11.31      6.03 o
  -3   0  22        0.01       -4.32      6.01 o
  -2   0  22        0.00        1.78      5.12 o
  -1   0  22        2.08        3.69      4.26 o
   0   0  22        0.81       -4.71      6.42 o
 -12   1  22        0.86       -5.66      6.79 o
 -11   1  22       25.31       31.46      5.03 o
 -10   1  22       40.19       46.72      5.32 o
  -9   1  22       40.64       54.40      5.39 o
  -8   1  22       52.72       65.20      5.90 o
  -7   1  22        0.31       -0.73      3.68 o
  -6   1  22        0.00        1.08      4.69 o
  -5   1  22       25.10       32.08      7.98 o
  -4   1  22        0.10        5.59      3.84 o
  -3   1  22        2.61       -1.72      3.55 o
  -2   1  22        0.27        3.16      4.01 o
  -1   1  22        0.05        0.60      3.22 o
   0   1  22       15.44       23.07      4.53 o
 -11   2  22        5.57       10.11      6.05 o
 -10   2  22        0.02       -1.12      5.42 o
  -9   2  22        6.98        1.50      5.12 o
  -8   2  22        7.09        8.74      5.75 o
  -7   2  22        2.48        6.87      7.81 o
  -6   2  22        5.21        9.88      5.58 o
  -5   2  22        2.13       -0.26      4.93 o
  -4   2  22       14.55        7.00      6.47 o
  -3   2  22        0.48       -4.20      4.20 o
  -2   2  22        1.96       -3.49      7.03 o
  -1   2  22        3.04        2.57      4.49 o
 -11   3  22        1.44        3.79      9.89 o
 -10   3  22        0.34       -1.62      7.35 o
  -9   3  22        3.36        7.93      6.88 o
  -8   3  22        0.38       -4.82      5.23 o
  -7   3  22        8.58       16.07      6.42 o
  -6   3  22        9.37       10.53      5.81 o
  -5   3  22        9.40       18.76      6.06 o
  -4   3  22        3.73        7.75      5.27 o
  -3   3  22        3.99        6.66      4.26 o
  -2   3  22        1.61       -1.41      3.90 o
  -9   4  22        0.33        0.62      5.17 o
  -8   4  22       29.44       27.06      6.86 o
  -7   4  22       10.70       18.94     12.87 o
  -6   4  22       22.06       23.05      8.17 o
  -5   4  22       28.91       44.60      7.41 o
  -4   4  22       12.37       16.69      6.32 o
  -3   4  22        1.62       -3.74      3.74 o
  -9   1  23       10.47       14.02      4.53 o
  -8   1  23        0.74        3.82      4.04 o
  -7   1  23        0.71       -4.62      5.62 o
  -6   1  23        0.00       -3.70      3.70 o
  -5   1  23        1.73        4.24      4.80 o
  -4   1  23       15.76       11.13      4.97 o
  -8   2  23        0.39       -2.98      5.46 o
  -7   2  23        0.01       -1.84     12.03 o
  -6   2  23        0.36       -3.33      5.76 o
  -5   2  23        3.10       -4.89      9.76 o
 
